# Supplementary material for: Meows encode less individual information than purrs and show greater variability in domestic than in wild cats
Source: Sci Rep. 2025 Dec 9;15:43490. doi: 10.1038/s41598-025-31536-7 (PMC12695941; doi:10.1038/s41598-025-31536-7)
Supplement: Supplementary file 2 — Supplementary Material 2 [file 41598_2025_31536_MOESM2_ESM.xlsx]

## Sheet: Data S1_meows F. catus
filename	cat name	cat sex	cat ID	duration [s]	centroid (mean) [Hz]	MEAN_MFCC _01	MEAN_MFCC _02	MEAN_MFCC _03	MEAN_MFCC _04	MEAN_MFCC _05	MEAN_MFCC _06	MEAN_MFCC _07	MEAN_MFCC _08	MEAN_MFCC _09	MEAN_MFCC _10
Blacky_0064_Meow_4_2905_BP_0120.wav	Blacky	female	1	0.339	3680	-3.6053	-1.84441	-0.417305	-0.885083	1.06323	-0.416156	1.38126	0.844306	1.4854	0.503864
Blacky_0064_Meow_5_2905_BP_0120.wav	Blacky	female	1	0.851	3000	-1.84894	-2.01718	-0.617885	-1.27937	1.72417	0.10981	0.367471	0.958862	0.692305	1.24323
Blacky_0064_Meowlanggezogen_2_2905_BP_0120.wav	Blacky	female	1	1.228	3380	-2.62957	-1.79825	-0.783079	-1.45716	1.961	0.333696	0.583449	0.735432	1.04929	1.44007
Blacky_0076_Meow_1_2905_BP_0220.wav	Blacky	female	1	0.544	1630	1.65253	-0.967067	-0.380868	-0.548041	1.43529	-0.296381	0.543217	0.868538	1.26193	0.107533
Blacky_0076_Meow_2_2905_BP_0220.wav	Blacky	female	1	0.646	1980	2.13723	-1.91852	-0.615166	0.30516	1.39297	-0.0119612	0.676168	-0.0462795	0.853796	0.379495
Blacky_0076_Meow_3_2905_BP_0520.wav	Blacky	female	1	0.684	930	3.74892	-1.34929	0.400043	-0.325841	0.635018	0.15402	1.04551	0.275861	0.583858	2.09892
Blacky_0077_Meow_1_2905_BP_0120.wav	Blacky	female	1	0.275	1280	1.68483	-1.89221	0.111941	0.219542	1.70051	0.347674	-0.017368	-0.0183831	0.293048	0.805091
Blacky_0077_Meow_2_2905_BP_0120.wav	Blacky	female	1	0.39	1810	0.871907	-1.54245	0.0330159	-0.109741	0.92276	-0.279111	0.619972	0.425167	1.04699	0.549758
Blacky_0077_Meow_3_2905_BP_0120.wav	Blacky	female	1	0.556	2600	-0.547696	-2.13188	0.559433	0.211796	0.582649	0.159525	0.799615	0.781415	1.48798	0.721139
Blacky_0077_Meow_4_2905_BP_0120.wav	Blacky	female	1	0.716	3280	-0.993787	-1.39796	0.25429	-0.68763	1.70921	-0.231161	1.11659	0.337478	1.39798	1.3303
Blacky_0077_Meow_5_2905_BP_0120.wav	Blacky	female	1	0.416	2110	0.144845	-2.58016	-0.255196	0.0490364	-1.1304	0.310728	1.18081	0.639112	0.900368	0.0131633
Blacky_0077_Meow_6_2905_BP_0120.wav	Blacky	female	1	0.614	2180	-0.12058	-2.63556	-0.592416	-0.230233	0.783278	-0.346075	0.294658	1.02482	1.34474	0.798924
Danillo_0090_Meow_10_2307_BP_0720.wav	Danillo	male	2	0.697	1120	2.32979	-2.3792	-0.697826	0.704546	0.534233	0.459586	1.25935	0.149842	0.0474809	0.591841
Danillo_0090_Meow_11_2307_BP_0520.wav	Danillo	male	2	0.198	1270	2.31032	-3.45663	-0.61049	0.509729	0.663409	1.60655	1.68185	0.221313	0.0894347	0.695824
Danillo_0090_Meow_17_2307_BP_0012.wav	Danillo	male	2	0.396	1370	1.60457	-2.72858	-0.608734	-0.210892	0.149248	0.787826	1.41394	0.032729	-0.0588042	0.383164
Danillo_0090_Meow_3_2307_BP_0120.wav	Danillo	male	2	0.377	1060	0.568676	-1.66118	0.759282	0.268445	0.784981	1.05276	1.45768	0.68608	0.410604	0.658103
Danillo_0090_Meow_4_2307_BP_0020.wav	Danillo	male	2	0.313	1750	-0.66154	-2.72716	1.61944	-0.43776	0.287147	1.64368	0.950444	-0.0157251	0.60191	0.818463
Danillo_0090_Meow_5_2307_BP_0120.wav	Danillo	male	2	0.371	1160	1.89567	-2.46471	-0.292254	0.0572119	0.0471712	1.26826	1.50418	0.384506	0.366393	0.64346
Danillo_0090_Meow_6_2307_BP_0020.wav	Danillo	male	2	0.211	930	1.99266	-1.46042	0.676207	0.451963	0.352768	1.35683	1.70196	0.663541	0.356082	0.649576
Danillo_0090_Meow_7_2307_BP_0020.wav	Danillo	male	2	0.256	1040	1.81117	-1.95305	-0.256079	0.16241	0.506374	1.41407	1.2555	0.218138	0.336461	0.596932
Danillo_0090_Meow_9_2307_BP_0120.wav	Danillo	male	2	0.307	950	2.22994	-0.746889	0.661192	-0.0190424	0.973302	0.863686	0.856105	0.301194	0.54657	0.847399
Danillo_0090_MeowLaut_12_2307_BP_0210.wav	Danillo	male	2	0.672	1490	2.10844	-4.39014	-0.99311	0.55437	-0.32641	1.37132	0.605478	-0.977496	0.222111	0.922406
Danillo_0090_MeowLaut_16_2307_BP_0120.wav	Danillo	male	2	0.96	1760	1.12916	-4.16214	-0.519969	-0.320445	0.221808	0.862948	0.945205	-0.756227	-0.296954	1.05309
Danillo0033_Meow_1_0702_BP_0,510.wav	Danillo	male	2	0.307	1330	2.09601	-2.18692	-1.10589	0.644708	-0.250507	0.0131988	0.564427	-1.14031	-0.207536	0.92876
Danillo0033_Meow_2_0702_BP_0,510.wav	Danillo	male	2	0.48	1260	1.69289	-1.45068	-0.950715	0.166967	-0.0531113	0.0603065	-0.226474	-0.92793	0.417128	0.328961
Danillo0034_Meow_1_0702_BP_0,705.wav	Danillo	male	2	0.62	1020	5.25602	-4.26645	-1.03358	-0.763408	-0.00907363	1.42317	0.248785	0.468324	-0.312893	-0.548486
Danillo0034_Meow_2_0702_BP_0,720.wav	Danillo	male	2	1.017	1490	1.77877	-4.11187	-1.45357	-0.125852	-0.451606	0.46351	0.189315	-0.925808	0.117806	0.636166
Danillo0034_Meow_3_0702_BP_0,508.wav	Danillo	male	2	1.356	1370	2.73411	-4.23151	-1.0799	-1.32346	0.318221	0.509874	0.936412	-0.847313	-0.255041	-0.0639145
Danillo0034_Meow_4_0702_BP_0,508.wav	Danillo	male	2	0.908	1480	2.28052	-4.84478	-0.989758	-1.04248	0.575905	0.130879	0.317973	-0.929717	0.0571027	0.290953
Danillo0034_Meow_5_0702_BP_0,510.wav	Danillo	male	2	0.71	1370	1.698	-3.51437	-1.74535	0.0211893	-0.26333	0.329291	0.597497	-0.500581	0.124584	0.418687
Danillo0034_Meow_6_0702_BP_0,508.wav	Danillo	male	2	0.78	1370	2.80015	-3.96393	-1.08303	-0.294413	0.392561	-0.308257	1.06736	-0.969069	-0.188646	0.0750686
Diane_0029_Meow_1_2205_BP_0020.wav	Diane	female	3	1.107	1910	-0.509457	-2.63005	0.0959282	-0.393052	-0.767814	0.144947	1.24886	0.0388825	0.363869	1.30032
Diane_0029_MeowKurz_2_2205_BP_0120.wav	Diane	female	3	0.236	1340	0.56597	-1.32125	-0.0381714	-0.788985	-1.11627	0.0848951	1.36913	0.466852	-0.168878	0.468067
Diane_0031_Meow_1_2305_BP_0520.wav	Diane	female	3	0.992	1350	0.543489	-2.34035	-0.399444	0.840534	1.91945	0.826018	0.519467	0.308728	1.09302	0.363936
Diane_0031_MeowGeklapper_2_2305_BP_0212.wav	Diane	female	3	0.953	1360	0.0717446	-2.01473	-0.0981904	-0.33444	0.309668	0.580104	1.22591	-0.492343	0.967457	0.0554505
Diane_0032_Meow_1_2305_BP_0020.wav	Diane	female	3	1.798	2410	-1.44013	-5.62913	0.996037	-0.745881	1.56598	-0.0131449	0.404641	0.582767	0.546581	0.472042
Diane_0032_Meow_2_2305_BP_0208.wav	Diane	female	3	0.992	700	2.37075	-0.932656	-0.68567	-1.22343	1.07264	-0.288688	0.984325	-0.533531	1.03013	0.326679
Diane_0081_Meow_1_3105_BP_0020.wav	Diane	female	3	1.305	1480	0.159493	-2.33331	0.54228	0.384173	1.77334	0.770771	1.12692	-0.0519448	0.727072	0.585434
Diane_0081_Meow_3_3105_BP_0016.wav	Diane	female	3	0.966	2030	-0.998244	-4.10625	-0.649469	0.322714	0.63071	0.191113	0.68142	-0.128891	0.291391	-0.305417
Diane_0081_Meow_4_3105_BP_0016.wav	Diane	female	3	1.056	1850	0.638876	-2.94282	0.152766	-0.317078	0.337005	0.449669	1.01885	0.276654	0.307058	-0.170161
Diane_0081_Meow_7_3105_BP_0020.wav	Diane	female	3	1.056	1920	-0.660574	-4.38416	-1.18768	-0.00272576	0.775374	-0.00951554	0.314676	-0.658013	-0.0215789	0.232822
Diane_0081_Meow_8_3105_BP_0020.wav	Diane	female	3	1.26	2090	-0.138935	-4.35083	-0.00909789	-0.0844814	-0.205541	0.331298	0.563362	-0.57736	0.147941	-0.389771
Diane_0081_MeowGeklapper_2_3105_BP_0012.wav	Diane	female	3	0.819	690	3.86893	-1.36859	-1.97424	0.615893	1.38107	0.674349	0.860671	0.00766884	0.569319	0.0394694
Diane_0081_MeowLang_5_3105_BP_0016.wav	Diane	female	3	2.208	1630	1.15419	-3.42838	-1.10104	0.055486	0.373366	0.103766	0.608748	-0.536373	0.0569768	-0.132326
Diane_0091_Meow_1_2307_BP_0020.wav	Diane	female	3	0.992	1620	1.16316	-4.66956	-0.974171	-0.0675572	1.69027	0.710254	0.556717	0.214227	0.475434	0.814833
Diane_0091_Meow_2_2307_BP_0020.wav	Diane	female	3	1.017	1320	2.67159	-3.86727	-1.16405	-0.535729	0.995403	0.444833	1.26095	0.535295	-0.224736	1.6305
Diane_0091_Meow_4_2307_BP_0020.wav	Diane	female	3	0.627	1520	2.18235	-4.7689	-1.29279	-0.882017	0.875486	0.865123	0.562779	-0.195465	0.0793725	0.897617
Diane_0091_MeowLaut_3_2307_BP_0020.wav	Diane	female	3	1.408	3100	-3.71288	-4.65817	0.288401	-0.311207	0.102697	0.470667	0.816978	-0.154712	0.816518	0.334022
Elvis_0034_Meow_10_2805_BP_0020.wav	Elvis	male	4	0.844	1320	2.94725	-2.35177	-0.219103	0.207241	-0.459943	-0.219847	-0.238254	-0.558194	0.298657	-0.353109
Elvis_0034_Meow_11_2805_BP_0116.wav	Elvis	male	4	0.48	780	3.17352	-0.695854	-0.107072	-0.143356	0.6918	-0.470049	0.258621	0.453094	0.381725	0.277611
Elvis_0034_Meow_12_2805_BP_0020.wav	Elvis	male	4	1.145	1870	1.16653	-1.95889	-0.975903	-0.6165	2.0347	-0.0391479	0.835403	0.221741	-0.156323	-0.227349
Elvis_0034_Meow_13_2805_BP_0020.wav	Elvis	male	4	1.344	1470	1.30938	-1.65157	-1.26102	-0.413079	2.14165	0.391483	0.725303	1.22527	-0.476596	0.147692
Elvis_0034_Meow_2_2805_BP_0020.wav	Elvis	male	4	0.505	1650	1.25604	-0.865555	0.33277	-0.102517	0.818413	-1.01033	0.75359	0.182165	0.33319	-0.245071
Elvis_0034_Meow_3_2805_BP_0220.wav	Elvis	male	4	0.537	1320	2.35519	-1.2756	-0.609975	-0.0378544	0.655535	-1.1647	0.211268	-0.575426	0.493832	0.385179
Elvis_0034_Meow_5_2805_BP_0020.wav	Elvis	male	4	0.793	1310	2.76754	-2.05657	-0.807898	0.194669	0.875926	-0.824495	0.250936	-0.129326	-0.0623736	0.661882
Elvis_0034_Meow_6_2805_BP_0520.wav	Elvis	male	4	0.3	810	2.87396	-0.644863	0.836038	0.952671	0.621932	-0.531823	0.0364502	0.218358	0.65629	0.27134
Elvis_0034_Meow_7_2805_BP_0120.wav	Elvis	male	4	0.396	1320	2.71681	-1.77292	-0.315173	0.0275447	0.919497	-1.16517	0.483109	-0.0222831	0.267669	0.670862
Elvis_0034_Meow_8_2805_BP_0116.wav	Elvis	male	4	0.313	1400	2.41401	-1.28432	-0.152412	-0.250185	0.957231	-1.34898	0.366144	0.0745346	-0.0420742	0.041693
Elvis_0034_Meowdoppelt_9_2805_BP_0020.wav	Elvis	male	4	1.593	1340	3.16949	-2.1204	-0.176446	0.18494	0.525309	-0.805406	0.105735	-0.216846	0.246384	0.187004
Elvis_0036_Meow_1_2805_BP_0212.wav	Elvis	male	4	1.427	1930	1.34682	-1.90221	-1.00731	-0.668396	1.68002	-0.181676	0.437853	-0.0129408	-1.02109	-0.218477
Elvis_0036_Meow_10_2805_BP_0020.wav	Elvis	male	4	0.665	1260	2.92123	-1.04729	-0.392064	0.421495	1.69815	-0.571456	0.344082	-0.266432	-0.616693	0.190062
Elvis_0036_Meow_11_2805_BP_0020.wav	Elvis	male	4	0.889	1170	2.64365	-1.54949	-0.293029	0.823254	1.02372	-0.306153	0.520997	0.0566309	0.0655609	0.301427
Elvis_0036_Meow_12_2805_BP_0516.wav	Elvis	male	4	0.704	1290	1.84193	-1.07132	0.0167058	0.804741	0.643428	-1.17277	0.563974	-0.122379	0.477061	-0.119857
Elvis_0036_Meow_13_2805_BP_0012.wav	Elvis	male	4	0.544	1080	3.40628	-1.22093	-1.01665	-0.212455	1.29855	-0.476183	0.494518	0.481838	0.351254	0.446882
Elvis_0036_Meow_14_2805_BP_0014.wav	Elvis	male	4	0.608	2350	0.288096	-2.30312	0.51517	-0.198973	1.35464	-0.919688	0.827819	0.301278	0.825955	0.464525
Elvis_0036_Meow_2_2805_BP_0116.wav	Elvis	male	4	0.723	1840	1.54045	-2.42112	-0.40465	0.345392	1.37509	-0.916338	0.664899	-0.114748	0.457347	0.358294
Elvis_0036_Meow_3_2805_BP_0216.wav	Elvis	male	4	1.024	1400	2.59191	-1.87782	-0.503667	0.17905	0.963625	-0.200862	0.242689	0.141513	0.500995	0.235836
Elvis_0036_Meow_5_2805_BP_0020.wav	Elvis	male	4	0.832	2030	1.46693	-1.02161	-1.66231	-0.47597	1.84374	-0.936319	1.0548	0.128448	-0.277245	0.0453553
Elvis_0036_Meow_6_2805_BP_0020.wav	Elvis	male	4	1.049	2390	0.975744	-0.764839	-0.55944	-0.0386556	1.58383	-1.25087	0.929469	-0.691427	0.359414	0.182708
Elvis_0036_Meow_8_2805_BP_0020.wav	Elvis	male	4	0.876	1160	2.86484	-2.50434	-1.32459	0.154759	1.44413	-0.120332	0.544105	0.515168	0.140035	0.415998
Elvis_0036_Meow_9_2805_BP_0020.wav	Elvis	male	4	1.145	1630	1.44217	-2.08082	-0.31317	0.0173451	0.779113	-0.59185	0.899698	0.318457	0.661759	0.468562
Elvis_0039_Meow_2_2805_BP_0020.wav	Elvis	male	4	0.544	1490	2.34304	-2.01646	-1.31224	-0.446632	0.896516	-0.148264	0.774788	0.345571	-0.245757	0.0314916
Elvis_0069_Meow_1_2905_BP_0020.wav	Elvis	male	4	0.992	2000	1.544	-0.918785	-0.271259	-0.921695	1.34101	-0.610224	0.696542	-0.262302	0.855005	0.325302
Elvis_0069_Meow_3_2905_BP_0120.wav	Elvis	male	4	0.748	1280	3.58601	-2.7591	0.519907	0.485058	0.967406	-0.16354	0.286569	0.642882	0.683825	0.637292
Elvis_0069_Meow_5_2905_BP_0120.wav	Elvis	male	4	0.665	700	3.6869	-0.272561	0.0226198	0.518802	0.712983	-0.386158	0.248177	0.285521	0.665369	0.458497
Elvis_0069_Meow_6_2905_BP_0020.wav	Elvis	male	4	0.998	1220	1.9482	-2.4485	-0.340108	-0.216843	1.13731	-0.240656	-0.241967	0.424064	0.212113	0.105324
Elvis_0079_Meow_1_2905_BP_0020.wav	Elvis	male	4	0.902	2250	0.28899	-2.53665	-0.958303	-0.092695	2.35421	-1.46473	0.727684	-0.469154	-0.251543	0.507393
Elvis_0079_Meow_2_2905_BP_0120.wav	Elvis	male	4	0.838	1570	1.65799	-2.28413	-1.40879	-0.199098	2.18564	-0.27968	0.751597	0.300402	-0.268291	0.533656
Elvis_0079_Meow_3_2905_BP_0020.wav	Elvis	male	4	1.03	1610	2.22468	-2.25651	-1.81202	-1.12231	1.84065	-0.136442	0.264138	0.539618	-0.913584	-0.425434
Frederik wahrscheinlich_0073_Meow_1_2905_BP_0020.wav	Frederik	male	5	0.32	1900	1.52934	-0.701232	1.50622	-1.16265	1.58355	-0.0750211	1.03388	1.34316	0.478311	0.362317
Frederik wahrscheinlich_0073_Meow_2_2905_BP_0112.wav	Frederik	male	5	0.416	2090	1.11807	-2.98812	0.328991	-1.24041	0.596071	-0.941996	0.883187	0.427538	-0.597649	0.216837
Frederik wahrscheinlich_0073_Meow_3_2905_BP_0020.wav	Frederik	male	5	0.588	2460	-0.00921906	-2.36553	1.26112	-1.38342	0.21156	-0.493896	-0.111869	0.290855	0.406773	-0.664024
Frederik wahrscheinlich_0073_Meow_4_2905_BP_0014.wav	Frederik	male	5	0.691	2980	-0.853013	-1.44888	1.28217	-1.19958	0.443646	-0.94369	0.470546	0.442917	-0.140203	0.173746
Frederik_0051_Meow_4_2805_BP_0014.wav	Frederik	male	5	0.454	3080	-1.7303	-2.16361	-0.189143	-1.41667	0.133866	-0.731204	0.984358	0.0613332	0.952286	-0.480248
Frederik_0051_Meow_5_2805_BP_0210.wav	Frederik	male	5	0.537	2460	-0.421589	-2.76836	-0.678552	-0.833835	0.157351	-1.29067	1.21831	-0.0497677	-0.119087	-0.0405125
Frederik_0055_Meow_1_2905_BP_0012.wav	Frederik	male	5	0.716	1900	0.489519	-2.28396	1.96767	0.166841	0.653462	0.0233762	1.7995	0.838234	0.764781	0.257533
Frederik_0057_MeowGurr_1_2905_BP_0020.wav	Frederik	male	5	0.569	1180	3.20115	-1.81651	-0.659468	0.0854553	0.0302921	-0.489393	-0.11614	0.291058	0.352004	-0.376044
Hugo0020_Meow_1_1101_BP_0,520.wav	Hugo	male	6	0.48	1800	-0.0335412	-3.39221	-0.400719	0.368847	0.451388	0.414836	1.15322	0.0118129	1.38943	1.04341
Hugo0020_Meow_2_1101_BP_0,120.wav	Hugo	male	6	0.435	3460	-1.52956	-0.767208	-0.849122	0.0491585	-0.215356	-0.786888	0.900493	0.00105542	0.315234	0.183813
Hugo0051_Meow_1_1302_BP_0,220.wav	Hugo	male	6	0.588	2090	0.761081	-1.66979	0.0279315	-0.550452	-0.437482	-0.453653	0.231339	-0.493102	0.231704	0.439872
Hugo0051_Meow_2_1302_BP_0,120.wav	Hugo	male	6	0.486	1700	0.801222	-1.25814	-1.10278	-0.873778	0.246684	-0.397939	-0.320653	-0.78257	-0.156988	0.132965
Hugo0057_Meow_1_1402_BP_0,120.wav	Hugo	male	6	0.524	2260	0.224281	-2.56643	1.24824	0.731676	-0.088959	-0.439966	0.645437	0.405911	0.422836	0.66584
Hugo0057_Meow_2_1402_BP_0,120.wav	Hugo	male	6	0.281	1720	0.0132354	-2.71172	0.438853	0.210155	0.502184	-0.501861	0.352471	0.260942	1.87354	1.92907
Hugo0057_Meow_3_1402_BP_0,220.wav	Hugo	male	6	0.716	2330	-0.326902	-3.16353	1.15923	1.06798	0.715356	-0.303005	0.451853	0.13618	0.937389	0.561351
Hugo0057_Meow_4_1402_BP_0,120.wav	Hugo	male	6	0.422	1290	1.39001	-1.63895	0.525989	0.492218	1.28459	-0.372923	0.349815	0.199707	0.58063	0.697559
Hugo0057_Meow_5_1402_BP_0,120.wav	Hugo	male	6	0.531	1830	-0.636148	-3.96186	-0.647025	-0.835816	0.241706	0.759367	1.04777	-0.0105678	0.24136	2.08907
Hugo0057_Meow_6_1402_BP_0,120.wav	Hugo	male	6	0.396	1900	0.268786	-3.76166	-0.108227	0.921809	0.587205	-0.324667	0.511201	0.288349	0.176528	0.926829
Hugo007_Meow_1_1512_BP_0,020.wav	Hugo	male	6	0.441	2040	-0.758721	-3.45957	0.0751139	1.83815	1.20923	-0.276699	0.782706	-0.747419	0.448761	0.36352
Hugo007_Meow_2_1512_BP_0,020.wav	Hugo	male	6	0.39	1980	-1.21377	-5.57021	-1.68931	2.13515	1.2182	-0.858833	0.45036	-1.13187	1.4564	0.663081
Hugo007_Meow_3_1512_BP_0,520.wav	Hugo	male	6	0.531	2370	-2.5307	-4.38265	-1.20468	1.55162	1.09011	-0.0298634	0.543472	-0.729384	0.833667	-0.0177958
Hugo007_Meow_4_1512_BP_0,020.wav	Hugo	male	6	0.435	2260	-2.30119	-4.18943	-1.26711	2.09213	0.722356	-0.367458	0.363808	-0.832776	0.84525	0.16882
Hugo007_Meow_5_1512_BP_0,020.wav	Hugo	male	6	0.492	2380	-0.859168	-3.5046	-0.542617	1.16057	0.5808	-0.19139	0.842545	-1.48416	0.890378	-0.0865091
Hugo007_Meow_6_1512_BP_0,220.wav	Hugo	male	6	0.537	2580	-1.40562	-2.20984	-2.48406	0.739253	0.527634	-1.48082	0.916854	-0.924475	-0.477339	0.470971
Hugo007_Meow_7_1512_BP_0,120.wav	Hugo	male	6	0.416	1780	0.951615	-3.42338	-1.42008	0.0696768	0.881511	-0.720316	0.266331	-0.910026	-0.17988	0.306369
Hugo007_Meow_8_1512_BP_0,120.wav	Hugo	male	6	0.665	2290	-1.79018	-5.6478	-0.935352	0.238188	0.646824	-0.0573556	0.30089	-0.641806	0.040251	-0.0610876
Hugo007_Meow_9_1512_BP_0,120.wav	Hugo	male	6	0.665	1980	0.992754	-5.15547	-1.46171	1.88464	0.191736	-0.117839	0.674745	-0.938594	0.26991	-0.069976
Karim_0021_Meow_1_food anticipation_0210_BP_0020.wav	Karim	male	7	0.448	2880	-1.80868	-4.94655	1.91507	-0.70348	-0.238581	-0.846709	1.22282	-0.04004	-0.729238	0.059344
Karim_0021_Meow_2_food anticipation_0210_BP_0020.wav	Karim	male	7	0.249	1760	0.668325	-2.37041	-0.4	1.19665	-0.223931	-1.70541	-1.01938	-0.533763	0.0466324	-0.607741
Karim008_MeowRäumlich_1_1512_BP_0,120.wav	Karim	male	7	0.358	590	1.69251	-0.337745	-0.311262	-0.0879537	0.355258	-0.180926	0.613194	0.977325	0.399075	0.248008
Karim008_MeowRäumlich_2_1512_BP_0,120.wav	Karim	male	7	0.531	1520	1.39681	-1.71313	-0.507553	-0.439106	0.00165694	-0.991478	-0.0639878	0.438498	-0.399341	-0.724642
Karim008_MeowRäumlich_3_1512_BP_0,120.wav	Karim	male	7	0.371	1520	1.61077	-1.13286	-0.536506	0.125524	0.452528	-0.930893	-0.157152	0.161914	0.130929	-0.25167
Karim008_MeowRäumlich_4_1512_BP_0,120.wav	Karim	male	7	0.236	2230	0.181816	-1.63771	1.23031	-0.606038	-0.430398	-0.0971542	-0.530397	-0.174282	0.36031	0.544257
Karim008_MeowRäumlich_5_1512_BP_0,020.wav	Karim	male	7	0.384	1510	0.909267	-0.291432	0.16684	-0.327892	0.470681	0.0367164	0.315863	0.204693	0.235621	-0.414664
Karim008_MeowRäumlich_6_1512_BP_0,120.wav	Karim	male	7	0.556	2430	0.0786114	-2.71462	0.791258	-0.7572	-0.567373	-0.176829	0.433492	0.561533	0.0692524	0.0129877
Karim008_MeowRäumlich_7_1512_BP_0,120.wav	Karim	male	7	0.499	1400	2.06505	-2.74119	-0.470238	0.0945317	-0.282564	-0.615398	-0.527276	0.461821	0.64509	-0.13605
Karim008_MeowRäumlich_8_1512_BP_0,120.wav	Karim	male	7	0.396	1710	0.854958	-3.39544	-0.180098	0.522403	0.00659052	-1.0262	-1.10868	0.217627	0.739475	-0.203108
Karim008_MeowRäumlich_9_1512_BP_0,102.wav	Karim	male	7	0.268	1290	6.04744	0.986387	-0.76192	1.07731	1.11884	0.207902	-0.241029	-0.0194639	-0.210053	-0.0943749
Linus_0013_Meow_2_2809_BP_0020.wav	Linus	male	8	0.262	2270	-0.271552	-5.42412	0.693604	0.846722	0.394092	0.34608	0.756957	0.459201	0.460918	0.846571
Linus_0013_Meow_3_2809_BP_0020.wav	Linus	male	8	0.563	1500	1.56988	-3.56533	-1.33657	0.41005	0.240512	0.345296	0.283554	-0.519272	1.02586	0.450291
Linus_0013_Meow_4_2809_BP_0020.wav	Linus	male	8	0.492	1430	2.3437	-3.28429	-0.700765	0.13003	0.208013	0.290146	0.128749	-0.474763	0.624654	0.486267
Linus_0013_Meow_5_2809_BP_0508.wav	Linus	male	8	0.467	1070	3.08456	-2.85118	0.956866	0.4498	1.24327	0.54349	1.18539	0.214553	1.48376	0.377333
Linus_0013_Meow_6_2809_BP_0020.wav	Linus	male	8	0.601	1790	2.47422	-4.16037	0.272331	0.163639	-0.568	0.747016	0.553282	-0.0281447	0.831887	0.179964
Linus0026_Meow_1_2101_BP_0,120.wav	Linus	male	8	0.416	1980	0.575275	-6.09564	-0.302254	0.000674479	-0.365171	-0.0245382	0.532498	-0.133215	0.684218	0.733088
Linus0028_Meow_1_2101_BP_0,020.wav	Linus	male	8	0.608	1710	0.295216	-2.21922	-0.667904	0.490768	0.297632	0.053525	0.740875	0.0109005	0.241931	-0.336889
Linus0028_Meow_2_2101_BP_0,020.wav	Linus	male	8	0.454	1860	-0.73011	-1.027	0.537721	1.00314	1.14759	0.256086	0.48122	0.451624	0.922418	0.653525
Louis009_Meow_1_2412_BP_0,120.wav	Louis	male	9	0.697	1510	1.74546	-0.392391	0.792003	1.27497	1.43	0.867351	1.03032	0.389947	0.526869	0.369424
Louis009_Meow_2_2412_BP_0,120.wav	Louis	male	9	0.256	1130	2.54793	-1.37366	-0.570181	-0.457924	0.63944	0.521357	0.160199	0.238268	0.207627	-0.630588
Louis009_Meow_3_2412_BP_0,710.wav	Louis	male	9	0.684	600	2.73167	-0.686235	0.464548	1.03912	0.419389	-0.0126972	0.805566	0.578684	0.572482	0.156731
Louis009_Meow_4_2412_BP_0,120.wav	Louis	male	9	0.3	1280	2.74343	-1.81702	-0.856167	-0.977765	0.671127	-0.00549573	-0.0650922	0.448927	0.335551	-0.29374
Louis009_Meow_5_2412_BP_0,106.wav	Louis	male	9	0.768	1490	4.59589	-1.19692	0.668921	0.550782	0.73637	0.156789	1.03895	0.602009	0.307699	0.560289
Louis009_Meow_7_2412_BP_0,106.wav	Louis	male	9	1.132	1150	4.67284	-3.96356	0.41147	0.392482	0.954363	-0.0553726	0.673789	0.522903	0.313141	0.140395
Louis009_MeowRäumlich_1_2412_BP_0,005.wav	Louis	male	9	0.736	1000	6.09229	-3.59393	1.70037	0.480287	0.487757	0.67528	-0.563797	0.728207	-0.220903	-0.0745313
Louis009_MeowRäumlich_2_2412_BP_0,105.wav	Louis	male	9	0.748	820	5.58771	-2.81275	1.62848	0.82472	0.322195	1.12568	0.0147901	0.648205	0.0457479	-0.00639567
Louis009_MeowRäumlich_3_2412_BP_0,105.wav	Louis	male	9	0.492	740	5.8686	-2.5903	1.48885	1.00047	0.482594	0.664464	-0.297503	0.813516	0.186702	-0.115981
Louis009_MeowRäumlich_4_2412_BP_0,105.wav	Louis	male	9	0.64	1080	5.64284	-3.41734	2.6276	0.57335	-0.0117306	1.00118	-0.395244	0.87237	0.123758	-0.0194411
Louis009_MeowRäumlich_5_2412_BP_0,120.wav	Louis	male	9	0.172	2760	-1.03221	-1.09365	2.36493	-0.508339	1.34968	-0.303201	1.71198	-0.330641	0.5356	0.638923
Louis009_MeowRäumlich_6_2412_BP_0,120.wav	Louis	male	9	0.204	910	1.84157	-1.51697	2.08411	1.39958	0.470729	0.65219	1.0681	1.16622	0.845092	0.0438881
Louis009_MeowRäumlich_7_2412_BP_0,105.wav	Louis	male	9	0.486	1050	4.36156	-3.53723	1.80824	0.453894	-0.105733	1.15866	-0.39604	0.89187	0.67162	0.107969
Louis009_MeowRäumlich_8_2412_BP_0,120.wav	Louis	male	9	0.569	530	2.54288	1.00423	0.609688	1.28867	1.20764	0.939385	1.1503	0.57622	0.807235	0.631556
Louis009_MeowRäumlich_9_2412_BP_0,107.wav	Louis	male	9	0.601	1480	3.14898	-0.0195283	1.4622	0.293035	1.9528	-0.0804397	0.904979	-0.102106	0.597916	0.357643
Mio_0061_Meow_2_2905_BP_0020.wav	Mio	male	10	0.492	2230	-1.06097	-3.79827	1.71181	0.0679688	0.42987	-1.01064	0.735148	0.444981	0.206637	-0.782046
Mio_0061_Meow_3_2905_BP_0020.wav	Mio	male	10	0.531	1920	-0.491202	-3.33335	0.903048	0.32313	0.563324	-0.569829	0.98284	0.670198	0.503879	0.0301259
Mio_0061_Meow_4_2905_BP_0020.wav	Mio	male	10	1.113	1600	0.612721	-2.58351	0.927515	1.39525	1.21955	0.223948	0.534542	0.621627	0.27607	0.0878697
Mio_0061_Meow_5_2905_BP_0020.wav	Mio	male	10	1.004	1640	0.600554	-2.28059	-0.874913	-0.634634	1.63087	-0.893572	0.0288478	-0.0587493	0.143233	0.505291
Mio_0061_Meow_6_2905_BP_0020.wav	Mio	male	10	0.684	1560	1.69771	-1.75774	-0.217094	0.406708	1.28051	-1.18156	0.357428	-0.0481436	0.0639581	0.456507
Mio_0061_Meow_7_2905_BP_0212.wav	Mio	male	10	0.486	930	2.45419	-1.27106	0.132633	0.807342	2.52585	-0.0359508	0.952648	0.631718	-0.263242	0.263025
Mio_0061_Meow_8_2905_BP_0020.wav	Mio	male	10	0.697	1640	0.163361	-2.94925	1.1451	1.16054	1.31731	-0.748201	0.928729	0.558939	-0.128399	0.472097
Mio_0062_Meow_10_2905_BP_0020.wav	Mio	male	10	0.563	2390	0.238841	-4.88642	1.8151	0.58653	1.56753	-1.38112	1.01145	0.4884	-0.189271	0.574556
Mio_0062_Meow_11_2905_BP_0020.wav	Mio	male	10	0.46	1350	2.55161	-1.74107	0.38636	-0.104869	1.72873	-0.602714	0.222077	0.0425218	0.0672809	-0.116251
Mio_0062_Meow_12_2905_BP_0512.wav	Mio	male	10	0.454	2410	0.0673908	-3.91731	2.73279	0.305291	1.25755	-0.235509	1.14968	0.740673	-0.0424421	0.417133
Mio_0062_Meow_13_2905_BP_0512.wav	Mio	male	10	0.627	1640	1.91059	-2.63161	0.714695	0.334862	1.42356	-0.665366	0.978677	-0.0213305	0.433942	0.769636
Mio_0062_Meow_15_2905_BP_0216.wav	Mio	male	10	0.691	3070	-2.26527	-4.67843	3.4024	-0.94356	1.33986	0.239078	1.75436	0.463669	-0.268925	0.286317
Mio_0062_Meow_16_2905_BP_0020.wav	Mio	male	10	0.556	3320	-3.21928	-4.96094	3.27475	-0.925597	1.51134	-1.23869	1.2449	0.16814	0.297848	0.291816
Mio_0062_Meow_17_2905_BP_0020.wav	Mio	male	10	0.39	1760	1.42121	-2.76349	1.65004	0.827448	0.408774	0.553723	1.0379	0.387258	0.33594	0.351812
Mio_0062_Meow_18_2905_BP_0212.wav	Mio	male	10	0.294	2050	0.00179701	-2.54783	1.42132	0.809928	0.451412	0.102782	1.12944	0.289875	0.442096	0.119182
Mio_0062_Meow_2_2905_BP_0020.wav	Mio	male	10	0.39	1280	1.62365	-1.78424	0.937694	0.454714	0.868848	0.440666	1.1096	0.283754	0.422477	0.283132
Mio_0062_Meow_20_2905_BP_0020.wav	Mio	male	10	0.627	2520	-0.151947	-5.237	2.08086	0.535903	0.656874	-0.579809	1.38413	-0.0684509	0.290398	0.431391
Mio_0062_Meow_21_2905_BP_0020.wav	Mio	male	10	0.748	1540	2.21716	-3.25894	0.726342	1.11077	1.0801	-0.0265025	1.1357	0.171335	0.325817	0.397667
Mio_0062_Meow_22_2905_BP_0520.wav	Mio	male	10	0.576	1420	2.44343	-2.95852	0.457648	0.888782	1.39925	-0.0514012	1.07796	0.0754732	0.16709	0.398364
Mio_0062_Meow_23_2905_BP_0220.wav	Mio	male	10	0.588	1820	1.74055	-2.73041	1.43686	0.984729	1.26859	-0.357705	0.758526	0.589749	0.111286	0.34937
Mio_0062_Meow_4_2905_BP_0014.wav	Mio	male	10	0.384	2350	-0.410405	-3.33074	1.65463	0.339841	0.565311	-0.118417	1.32454	0.216263	0.507878	0.127025
Mio_0062_Meow_5_2905_BP_0016.wav	Mio	male	10	0.364	3240	-3.22734	-3.17488	1.14666	0.523212	0.843791	-1.34286	1.38888	-0.0970062	0.396043	-0.0654503
Mio_0062_Meow_6_2905_BP_0514.wav	Mio	male	10	0.633	3210	-2.10842	-2.07052	2.16715	0.631309	1.25006	-0.946966	1.96235	0.182888	0.629898	0.0816203
Mio_0062_Meow_7_2905_BP_0214.wav	Mio	male	10	0.537	3390	-2.09072	-2.45609	2.09769	-0.476515	0.598859	-0.217696	1.16236	0.635343	-0.135694	-0.253767
Mio_0062_Meow_8_2905_BP_0220.wav	Mio	male	10	0.588	3290	-2.39154	-3.60572	2.98672	-1.20712	1.00794	-0.175767	1.37182	0.721925	-0.474422	-0.153639
Mio_0062_Meow_9_2905_BP_0020.wav	Mio	male	10	0.39	1520	1.78716	-0.60076	0.413462	-0.194507	0.692577	-0.427919	0.115689	0.186881	0.0494576	-0.576094
Mio_0062_MeowLang_1_2905_BP_0508.wav	Mio	male	10	1.478	980	3.80112	-2.17874	0.139868	-0.808136	1.39023	0.429435	0.770364	-0.625816	0.306544	-0.0939868
Mio_0062_MeowLang_19_2905_BP_0216.wav	Mio	male	10	1.12	1990	1.1762	-3.29653	1.88087	-0.207174	1.49203	0.135222	1.38969	0.686874	-0.381516	0.69442
Mio_0062_MeowLang_3_2905_BP_0510.wav	Mio	male	10	1.19	1640	1.36412	-2.68945	1.45818	0.901882	0.610084	0.317441	1.43303	0.501276	0.570619	0.0125975
Mio_0066_Meow_12_2905_BP_0014.wav	Mio	male	10	0.768	1100	1.20223	-2.25604	-0.791052	0.434929	1.36406	0.47526	-0.122162	-0.238632	0.186413	-0.223503
Mio_0066_Meow_4_2905_BP_0020.wav	Mio	male	10	0.857	2050	1.01819	-3.62556	0.579248	0.0979296	0.591779	-0.152363	0.807817	0.244071	-0.0109175	0.355215
Mio_0066_Meow_8_2905_BP_0020.wav	Mio	male	10	0.646	2670	0.0863559	-3.97313	2.10716	0.0555384	-0.0532648	-0.307959	0.852987	0.30966	0.346867	0.0661474
Mio_0066_Meow_9_2905_BP_0020.wav	Mio	male	10	0.748	1470	1.93953	-3.02767	-0.14032	0.514209	1.63645	-0.142117	-0.21566	0.22835	0.485402	-0.481843
Mio_0066_MeowLang_1_2905_BP_0020.wav	Mio	male	10	2.137	1930	0.25174	-3.92685	0.804259	0.465097	0.810715	0.217725	1.32182	0.749259	0.413732	0.156951
Mio_0066_MeowLang_11_2905_BP_0020.wav	Mio	male	10	1.056	710	2.25358	-1.35095	-0.556826	0.503428	1.48806	0.739074	-0.173731	-1.01396	0.381381	0.0301162
Mio_0066_MeowLang_2_2905_BP_0020.wav	Mio	male	10	1.299	1780	1.66154	-2.30111	0.527075	-0.206475	-0.0907462	0.447624	0.551323	-0.139953	-0.00204261	-0.102661
Mio_0066_MeowLang_3_2905_BP_0012.wav	Mio	male	10	1.382	940	1.93534	-0.829168	-0.27984	0.501209	0.548223	0.393162	-0.0632156	-0.0526424	0.696911	-0.0977119
Mio_0066_MeowTief_10_2905_BP_0020.wav	Mio	male	10	0.761	1060	2.22877	-1.86003	-1.12254	0.34082	2.70502	0.424333	0.327089	0.00340467	-0.386065	-0.158352
Mio_0066_MeowTief_5_2905_BP_0020.wav	Mio	male	10	0.556	860	1.11901	-0.246592	0.141821	-0.00593618	0.710452	0.220669	-0.448174	-0.597963	0.429804	-0.345366
Mio_0066_MeowTief_6_2905_BP_0020.wav	Mio	male	10	0.819	1500	1.5232	0.211136	-0.0221193	-0.603029	1.59598	0.911103	0.527928	-0.637315	0.383297	-0.641489
Mio_0067_Meow_4_2905_BP_0016.wav	Mio	male	10	0.544	2360	0.29657	-4.92472	2.00986	0.144791	0.418088	-0.140656	0.53571	0.900949	-0.44179	0.361599
Mio_0067_MeowLang_1_2905_BP_0020.wav	Mio	male	10	0.985	2150	0.468057	-4.74599	1.81157	0.106703	0.0581255	0.427546	1.04256	0.629004	0.150586	0.514093
Mio_0067_MeowLang_2_2905_BP_0020.wav	Mio	male	10	0.857	1650	1.64308	-3.45191	0.317586	0.629567	1.50249	-0.636992	-0.29229	0.261041	0.135811	0.361448
Mio_0067_MeowLang_3_2905_BP_0020.wav	Mio	male	10	0.87	2450	-0.567971	-4.76246	0.798215	0.298451	1.78655	-1.24066	1.05229	0.0299425	-0.311553	0.690212
Mio_0068_Meow_1_2905_BP_0216.wav	Mio	male	10	0.326	2300	-0.33936	-3.20639	1.1639	0.341228	1.1268	-0.748045	1.14963	0.509546	-0.62002	0.0180069
Mio_0068_Meow_2_2905_BP_0020.wav	Mio	male	10	0.531	2380	0.547419	-2.12835	-0.269065	-0.0444054	3.1867	-1.39627	0.31224	0.265801	-0.200074	-0.200485
Mio_0068_Meow_3_2905_BP_0020.wav	Mio	male	10	0.972	2480	-0.217632	-2.32729	-0.236392	-0.119049	2.681	-0.801994	0.169944	0.0987246	-0.283187	-0.108376
Mio_0068_Meow_4_2905_BP_0220.wav	Mio	male	10	0.761	1880	1.18795	-2.9116	0.0744806	-0.140905	1.87951	-0.277098	-0.783246	0.145109	0.420065	-0.472148
Mio_0068_Meow_7_2905_BP_0020.wav	Mio	male	10	0.563	1680	2.94047	-4.87979	0.768076	1.187	0.968383	0.399882	-0.236388	1.06541	0.676303	-0.282345
Mio_0068_Meow_8_2905_BP_0020.wav	Mio	male	10	0.665	1120	2.77085	-2.63075	-0.550376	0.534201	0.998401	0.0456569	0.0856643	0.558106	0.190822	-0.275907
Mio_0068_Meow_9_2905_BP_0020.wav	Mio	male	10	0.793	1610	2.23695	-3.81352	-0.150925	1.34628	0.816015	-0.646785	0.263157	0.532287	0.230989	0.354038
Mio_0068_MeowTief_5_2905_BP_0020.wav	Mio	male	10	0.985	810	2.53869	-0.399676	-0.677461	0.0963062	1.74974	0.182341	-0.484777	-0.0827007	0.0712636	-0.0246658
Mio_0068_MeowTief_6_2905_BP_0020.wav	Mio	male	10	0.94	700	3.39903	-0.573953	-0.583201	0.0271739	1.32079	0.532041	-0.352639	-0.276092	0.521522	0.253844
Paul_0044_Meow_1_2805_BP_0512.wav	Paul	male	11	0.902	1550	2.4903	-3.33749	-0.490228	0.0653821	0.42083	-0.854284	0.70393	-0.0334471	0.382346	-0.0464293
Paul_0044_Meow_2_2805_BP_0214.wav	Paul	male	11	0.928	1380	2.3533	-3.25157	-0.409217	-0.161962	0.83015	0.205605	0.819302	0.197183	0.608325	0.852618
Paul_0044_Meow_3_2805_BP_0020.wav	Paul	male	11	0.691	1480	1.85706	-2.08139	-0.592786	-0.740803	0.97945	0.307994	0.778006	-0.535094	1.01677	0.980985
Paul_0048_Meow_1_2805_BP_0012.wav	Paul	male	11	0.748	1870	1.29696	-3.03776	1.12165	-0.125114	0.200352	0.0920281	0.77802	0.079724	-0.0227796	-0.0480364
Paul_0052_Meow_1_2805_BP_0020.wav	Paul	male	11	0.39	2370	0.738737	-2.96548	-0.79733	-1.10359	-0.104499	-0.571701	0.861446	0.250568	0.131595	0.389305
Paul_0052_Meow_2_2805_BP_0020.wav	Paul	male	11	0.46	2790	-0.466512	-3.59679	2.61957	-0.977841	0.613031	0.0249232	1.28222	0.177267	0.16191	0.742685
Paul_0052_Meow_3_2805_BP_0220.wav	Paul	male	11	0.864	2030	0.80286	-4.26329	0.43072	-0.443078	-0.0445617	-0.449941	0.68392	0.69014	0.312487	0.109197
Yoda_0008_Meow_1_2309_BP_0020.wav	Yoda	male	12	0.396	1180	3.11335	-2.63998	-1.11337	-0.340731	-0.403381	-1.11389	0.084527	-2.50221e-05	0.48399	-0.376802
Yoda_0008_Meow_2_2309_BP_0020.wav	Yoda	male	12	0.576	2310	-1.31788	-7.31278	0.761809	0.189458	0.162957	0.212733	0.105378	0.320366	-0.538185	-0.348979
Yoda_0008_Meow_3_2309_BP_0020.wav	Yoda	male	12	0.46	1960	0.896255	-6.57597	-0.15683	1.24895	1.24349	0.00253448	-0.318124	0.477585	0.314351	-0.00792553
Yoda_0008_Meow_4_2309_BP_0020.wav	Yoda	male	12	0.857	1850	1.26071	-2.60367	0.140386	-0.112893	1.76492	-0.215908	-0.725786	0.15571	0.445328	-0.458861
Yoda_0009_Meow_2_2309_BP_0020.wav	Yoda	male	12	0.78	2010	0.286112	-5.67113	0.288708	1.71996	0.211018	-0.673494	0.0973606	0.0291479	0.0818368	-0.265366
Yoda_0009_Meow_3_2309_BP_0010.wav	Yoda	male	12	0.774	1950	0.898875	-6.29844	-0.954143	1.09821	-0.933711	-1.04582	0.685858	0.485204	0.178301	0.682389
Yoda_0009_Meow_5_2309_BP_0020.wav	Yoda	male	12	0.467	1900	0.627612	-5.44458	-0.867132	1.09746	-0.157572	-0.141707	0.0992034	-0.198769	0.0964937	-0.0557442
Yoda_0009_Meow_6_2309_BP_0020.wav	Yoda	male	12	0.614	1740	2.29598	-3.97676	-0.684039	0.24193	-0.60745	-0.0734754	0.208848	-0.391088	0.00342724	-0.248447
Yoda_0009_Meow_7_2309_BP_0012.wav	Yoda	male	12	0.608	1890	1.30078	-5.79541	-0.716541	0.340119	-0.782288	0.206819	0.0779499	-0.11596	0.0760637	-0.218667
Yoda_0009_MeowLeiernd_4_2309_BP_0020.wav	Yoda	male	12	0.697	1660	2.29624	-4.92931	-1.17174	1.08427	0.286184	-0.392531	0.0874714	-0.125806	0.46162	0.108943
Yoda_0009_MeowRumpler_8_2309_BP_0012.wav	Yoda	male	12	0.627	1880	1.21355	-4.93059	-0.238813	0.348233	-0.559619	-0.0615323	0.38024	-0.0331451	0.106523	-0.182671
Yoda_0083_MeowKurz_1_1806_BP_0020.wav	Yoda	male	12	0.256	1920	2.09399	-6.18489	0.799825	1.82839	-0.270438	0.49998	0.994913	1.50055	0.738107	0.188861
Yoda_0084_Meow_2_1806_BP_0016.wav	Yoda	male	12	0.652	2160	1.25309	-5.17105	2.05626	0.23117	0.407522	0.434152	1.07299	1.05418	0.167454	-0.0970347
Yoda_0084_Meow_3_1806_BP_0012.wav	Yoda	male	12	0.377	1850	2.07988	-4.47025	2.5357	1.5876	0.312732	0.255152	0.640287	0.858148	0.0867194	0.219088
Yoda_0084_Meow_4_1806_BP_0012.wav	Yoda	male	12	0.454	2000	1.8571	-5.48486	1.34858	1.03033	0.19268	0.0993505	0.725251	1.12607	0.483365	0.159541
Yoda_0084_Meow_7_1806_BP_0014.wav	Yoda	male	12	0.3	2330	0.264318	-6.61008	1.90279	0.233862	-0.170739	-0.12153	0.132659	0.567856	0.225151	-0.0465882
Yoda_0084_Meow_8_1806_BP_0020.wav	Yoda	male	12	0.332	1980	2.28518	-7.17252	0.349334	1.20509	-0.750404	-0.0255136	-0.148709	0.552062	0.41634	-0.482753
Yoda_0084_MeowKurz_1_1806_BP_0020.wav	Yoda	male	12	0.326	1790	2.12367	-6.16517	0.398269	1.40661	-0.41031	-0.0022352	0.587002	1.03988	0.948436	0.429879
Yoda_0085_Meow_1_1906_BP_0216.wav	Yoda	male	12	0.704	1370	2.06475	-2.76453	0.0148682	1.72697	1.72067	0.0198527	1.5405	0.707628	1.66464	0.809815
Yoda_0085_Meow_3_1906_BP_0020.wav	Yoda	male	12	0.39	1620	2.42323	-2.4671	0.148437	-1.00447	-1.10734	-0.140489	1.19516	-0.328355	0.0107425	-1.19051
Yoda_0085_MeowDumpf_2_1906_BP_0212.wav	Yoda	male	12	0.467	1080	3.78917	-1.72023	-1.24406	0.489746	-0.459849	-0.929601	-0.0491181	-0.140372	0.184231	-0.713513
Yoda_0086_Meow_1_1906_BP_0020.wav	Yoda	male	12	0.857	2260	0.0666669	-4.1135	1.14624	0.204174	-0.320511	-0.727719	0.718285	0.11622	0.0379834	0.576527
Yoda_0086_Meow_2_1906_BP_0020.wav	Yoda	male	12	0.435	2040	0.962349	-4.02745	0.92971	0.269417	-0.768756	-0.10933	0.13773	-0.0315199	0.259388	0.262046
Yoda_0086_Meow_3_1906_BP_0020.wav	Yoda	male	12	0.422	2230	1.67541	-5.43708	1.35336	0.0807849	-0.771527	0.480493	0.160593	0.314592	0.426788	0.0838955
Yoda_0086_Meow_4_1906_BP_0220.wav	Yoda	male	12	0.524	1860	2.16991	-5.71649	-0.0777049	0.869648	-0.668533	-0.596008	-0.0966684	-0.0344735	0.247137	0.380001
Yoda_0086_Meow_5_1906_BP_0020.wav	Yoda	male	12	0.601	2410	-0.0968482	-4.92118	0.754025	-0.638396	-1.0584	-0.506125	-0.0124942	0.0730555	-0.179993	-0.543936
Yoda_0086_Meow_6_1906_BP_0020.wav	Yoda	male	12	0.48	2390	-0.352471	-6.74652	1.11331	0.0813612	-1.10059	0.243017	0.563074	0.462581	-0.247364	-0.408126
Yoda_0086_Meow_7_1906_BP_0020.wav	Yoda	male	12	0.748	2760	-1.14581	-4.7473	1.53551	-1.19115	-0.0254581	0.269866	-0.347709	0.164117	-0.256848	-0.193157
Yoda_0086_MeowKurz_8_1906_BP_0020.wav	Yoda	male	12	0.307	1950	2.98749	-5.32459	0.127775	0.867203	-0.981869	-0.471457	-0.261773	0.250059	0.0629932	-0.574143
Zeus_0003_GurrMeow_1_1905_BP_0020.wav	Zeus	male	13	0.896	1850	0.865868	-3.09215	0.259367	0.581076	1.41396	-0.328377	1.33621	0.919025	1.44297	0.750421
Zeus_0003_Meow_1_1905_BP_0520.wav	Zeus	male	13	0.8	1320	2.13875	-2.42324	3.34855e-05	1.61133	1.68943	0.150628	1.499	0.687843	1.50546	0.698226
Zeus_0003_Meow_2_1905_BP_0020.wav	Zeus	male	13	0.46	830	3.77188	-1.12387	-1.32492	-0.125389	1.01443	0.612654	1.00131	0.517683	0.919914	0.626474
Zeus_0003_MeowRumpler_3_1905_BP_0010.wav	Zeus	male	13	0.608	1690	0.54572	-2.00476	0.210207	1.63183	0.606592	0.197873	1.59141	0.725673	1.48043	0.465486
Zeus_0016_MeowQuietschig_1_2005_BP_0016.wav	Zeus	male	13	0.915	1740	-0.925526	-2.86359	-0.410114	1.2857	2.19097	1.3559	2.62667	-0.137454	-0.131334	-0.92166
Zeus_0016_MeowQuietschig_2_2005_BP_0016.wav	Zeus	male	13	1.056	1340	0.413102	-1.8125	-1.13206	1.10353	1.96028	0.580145	3.09481	1.51095	0.0768195	-1.46836
Zeus_0016_MeowQuietschig_3_2005_BP_0012.wav	Zeus	male	13	1.42	1660	-0.195274	-1.57095	0.305308	1.04927	2.1833	0.94666	2.63472	1.16529	-0.105517	-1.64788
Zeus_0017_Meow_1_2005_BP_0020.wav	Zeus	male	13	0.851	1360	1.99861	-2.30451	-0.308723	0.511268	1.82187	0.873314	1.16932	1.18726	1.16412	0.428569
Zeus_0024_Meow_10_2205_BP_0516.wav	Zeus	male	13	0.78	2110	0.0831952	-4.27704	0.292466	-0.266362	0.637965	-0.532756	1.37096	0.934824	0.71156	0.299345
Zeus_0024_Meow_11_2205_BP_0512.wav	Zeus	male	13	1.068	1960	0.213592	-3.40326	-0.683454	-0.527562	1.2248	0.149531	1.32377	0.498535	0.103616	-1.15681
Zeus_0024_Meow_12_2205_BP_0016.wav	Zeus	male	13	0.896	2140	0.744208	-2.67475	-0.708904	-0.0203358	0.537613	-0.320592	1.12782	0.331325	0.534508	-0.403597
Zeus_0024_Meow_13_2205_BP_0016.wav	Zeus	male	13	0.96	2130	0.447227	-2.33641	-1.22888	-0.320191	0.752211	-0.078978	1.40496	0.339303	1.2335	0.00475047
Zeus_0024_Meow_2_2205_BP_0512.wav	Zeus	male	13	0.992	2070	0.407768	-4.31856	-0.123383	0.795516	1.12425	0.364603	1.81995	0.686797	0.269037	-0.734672
Zeus_0024_Meow_3_2205_BP_0512.wav	Zeus	male	13	0.755	1450	2.47737	-1.27588	0.281716	0.0711013	1.06261	1.1163	1.70975	0.76158	-0.193285	-0.664456
Zeus_0024_Meow_4_2205_BP_0516.wav	Zeus	male	13	0.972	1730	1.40554	-3.0587	-1.64653	0.306803	0.893671	0.221705	1.09986	0.364772	1.14017	1.11715
Zeus_0024_Meow_8_2205_BP_0516.wav	Zeus	male	13	0.998	2600	-1.10785	-3.13436	0.301397	-0.0215616	1.15034	-0.368288	1.63196	0.388421	0.973819	0.394144
Zeus_0024_MeowGastherme_1_2205_BP_0512.wav	Zeus	male	13	0.896	1760	1.39259	-2.53525	0.734574	0.818773	1.1755	0.399654	1.78959	0.496673	-0.409984	-0.828566
Zeus_0024_MeowGastherme_7_2205_BP_0520.wav	Zeus	male	13	0.857	1380	2.53622	-1.89252	-0.937013	0.390954	1.15045	-0.315518	0.941656	0.389666	0.733971	0.679093
Zeus_0024_MeowRumpeln_6_2205_BP_0512.wav	Zeus	male	13	1.145	1210	2.20403	-0.545956	0.5338	0.422911	0.806523	0.602028	0.909343	0.606111	1.3115	0.743381
Zeus_0024_MeowRumpeln_9_2205_BP_0512.wav	Zeus	male	13	1.113	1900	0.589895	-2.35657	1.1905	0.407582	1.1069	-0.00988258	1.63059	0.94039	1.09824	0.497903
Zeus_0024_MeowZweisilbig_5_2205_BP_0512.wav	Zeus	male	13	1.459	1620	2.32954	-3.26028	-1.17759	-0.246578	0.264092	0.376885	0.614246	0.0688694	1.08035	1.19582
Zorro_0087_Meow_1_2307_BP_0012.wav	Zorro	male	14	0.377	870	2.8778	-1.24449	0.378339	1.33445	1.09691	-0.283746	0.288907	1.16301	0.41322	-0.306316
Zorro_0087_Meow_10_2307_BP_0020.wav	Zorro	male	14	1.075	1580	1.48865	-3.97387	-1.54905	0.343258	0.52633	-0.55234	-0.216366	-0.215523	0.224322	-0.241048
Zorro_0087_Meow_11_2307_BP_0020.wav	Zorro	male	14	0.915	1270	1.11045	-2.39779	-1.47881	-0.0496378	0.737219	-0.377018	-0.332096	-0.168895	0.272702	-0.293155
Zorro_0087_Meow_12_2307_BP_0020.wav	Zorro	male	14	1.004	1650	-0.362994	-4.20911	-2.05078	-0.0795365	0.366061	-0.844528	0.147058	0.456017	0.288503	-0.774013
Zorro_0087_Meow_13_2307_BP_0020.wav	Zorro	male	14	1.472	1510	0.823529	-3.6878	-2.02574	0.56125	1.96554	-0.495596	0.29101	0.023988	0.479687	0.0164079
Zorro_0087_Meow_14_2307_BP_0020.wav	Zorro	male	14	0.883	1580	0.540145	-3.48959	-1.41183	0.506719	2.34991	-0.252858	0.243723	0.451583	0.0435535	-0.0473883
Zorro_0087_Meow_3_2307_BP_0020.wav	Zorro	male	14	0.953	1410	2.17895	-3.09069	-1.11082	0.510489	0.518822	-0.778958	0.29633	1.23453	0.877121	0.394961
Zorro_0087_Meow_4_2307_BP_0020.wav	Zorro	male	14	1.497	1280	2.09857	-3.11593	-1.74374	0.492616	0.612659	-0.830732	-0.106318	0.335232	0.140633	-0.0147454
Zorro_0087_Meow_5_2307_BP_0020.wav	Zorro	male	14	0.902	1770	1.86254	-4.85617	-1.47871	0.109456	0.336851	-1.48422	0.309406	0.274841	-0.343021	0.00331118
Zorro_0087_Meow_6_2307_BP_0020.wav	Zorro	male	14	0.864	1360	2.91359	-3.39492	-2.4643	-0.0177039	0.177254	-1.34287	0.128789	0.610653	0.223357	-0.0885177
Zorro_0087_Meow_8_2307_BP_0020.wav	Zorro	male	14	0.851	1350	2.39226	-3.21145	-0.74376	0.853359	0.701144	-0.742643	-0.115945	0.554188	0.445858	-0.128748
Zorro_0087_Meow_9_2307_BP_0020.wav	Zorro	male	14	1.011	1340	2.35839	-3.22801	-1.52708	0.14823	0.352048	-0.682293	-0.385904	0.0554169	0.452063	-0.271192
Zorro_0093_Meow_1_2407_BP_0020.wav	Zorro	male	14	0.857	1760	1.14314	-3.74176	-0.32884	0.498578	0.866365	-0.708088	0.812799	0.40685	0.639172	-0.323964
Zorro_0093_Meow_2_2407_BP_0020.wav	Zorro	male	14	0.62	1500	2.13243	-3.47876	-1.04829	0.806724	1.33564	-0.229925	-0.341278	0.462784	0.518861	-0.0681671
Zorro_0093_Meow_5_2407_BP_0020.wav	Zorro	male	14	0.915	1540	1.92094	-3.69718	-1.10653	0.682047	1.42439	-0.563768	0.415995	0.871654	0.922921	-0.129688
Zorro_0093_Meow_6_2407_BP_0020.wav	Zorro	male	14	1.088	1630	1.76818	-3.70798	-1.22131	-0.403341	0.906979	-0.209697	0.647618	0.271801	0.597746	-0.00846723
Zorro_0093_MeowLaut_3_2407_BP_0020.wav	Zorro	male	14	0.902	2010	-0.652485	-3.87867	-1.15853	0.148862	1.20453	-0.985017	0.534679	0.400657	0.773539	-0.016605
Zorro_0093_MeowLaut_4_2407_BP_0020.wav	Zorro	male	14	0.992	1690	0.842527	-4.27672	-1.49042	-0.0610162	0.925947	-0.438402	0.138324	0.0464954	0.783877	-0.144461
Zorro_0093_MeowTicTac_7_2407_BP_0020.wav	Zorro	male	14	1.216	1370	2.26707	-2.89285	-0.965041	0.628166	1.13512	-0.475349	-0.0685542	0.209924	0.764227	-0.0441449
Zorro_0094_Meow_1_2507_BP_0020.wav	Zorro	male	14	0.992	1670	1.47628	-3.78655	-1.02773	0.577552	0.313335	-1.61765	-0.28406	0.557595	0.00746881	-0.440006
Zorro_0094_Meow_10_2507_BP_0020.wav	Zorro	male	14	0.806	1670	0.50658	-3.83333	-0.560181	-0.0271832	0.202406	-0.967193	0.0389424	-0.566946	0.129668	-0.286434
Zorro_0094_Meow_3_2507_BP_0020.wav	Zorro	male	14	0.793	1780	1.41261	-5.0485	-0.745308	0.917345	-0.130252	-1.2393	-0.109323	-0.117868	-0.13319	-0.475725
Zorro_0094_Meow_5_2507_BP_0020.wav	Zorro	male	14	0.729	1770	0.898376	-4.34194	-1.06431	0.599858	0.147569	-1.47761	-0.0931969	0.533783	0.0406329	-0.839246
Zorro_0094_Meow_7_2507_BP_0020.wav	Zorro	male	14	1.299	1650	0.727685	-3.94616	-1.17284	0.313431	0.481945	-0.684363	0.257161	-0.070201	0.0637969	-0.466996
Zorro_0094_Meow_9_2507_BP_0020.wav	Zorro	male	14	0.768	1390	1.82127	-2.98884	-1.00189	0.309218	0.100627	-0.882364	0.203863	0.0189641	-0.0597537	-0.420026
Zorro_0094_MeowTicTac_6_2507_BP_0208.wav	Zorro	male	14	1.203	1450	2.03244	-4.0388	-0.653814	-0.459385	1.65327	-1.29199	0.346882	-0.585431	0.188855	-0.27841

## Sheet: Data S2_purrs F. catus
filename	cat name	cat sex	cat ID	duration [s]	centroid (mean) [Hz]	MEAN_MFCC _01	MEAN_MFCC _02	MEAN_MFCC _03	MEAN_MFCC _04	MEAN_MFCC _05	MEAN_MFCC _06	MEAN_MFCC _07	MEAN_MFCC _08	MEAN_MFCC _09	MEAN_MFCC _10
Attikus_0004_Purr_1_1905,wav	Attikus	male	1	2.816	180	2.04427	2.75269	0.953679	0.909213	1.4276	1.05733	0.481502	-0.356291	0.075469	0.280647
Attikus_0007_Purr_1_1905,wav	Attikus	male	1	29.792	830	1.82943	2.34922	0.296541	0.0183598	1.07128	0.212231	0.582772	-0.232995	-0.00248133	0.868859
Attikus_0007_Purr_2_1905,wav	Attikus	male	1	33.503	770	2.11956	2.19445	0.20981	-0.181341	1.00068	0.0566399	0.47168	-0.453752	-0.242646	0.943784
Attikus_0007_Purr_3_1905,wav	Attikus	male	1	33.875	1130	1.70729	1.98889	-0.490553	-0.425413	1.13133	0.432216	0.351037	-0.475945	-0.198112	0.506555
Attikus_0007_Purr_4_1905,wav	Attikus	male	1	20.051	870	1.9972	2.46763	-0.160931	-0.0940849	1.12346	0.175394	0.350444	-0.678492	-0.191684	0.953484
Attikus_0019_Purr_1_2005,wav	Attikus	male	1	3.436	250	0.821449	2.26607	1.04166	0.814378	1.97924	0.494643	0.759546	-0.0497538	-0.0820503	0.353483
Attikus_0019_Purr_2_2005,wav	Attikus	male	1	3.628	900	0.991348	2.55056	0.920865	0.61221	1.65893	0.205103	0.435298	-0.43824	-0.038575	0.429267
Attikus_0019_Purr_3_2005,wav	Attikus	male	1	5.766	440	1.96194	2.45259	0.5044	0.328825	1.83815	0.380244	0.390281	-0.420317	-0.0152224	0.52647
Attikus_0019_Purr_4_2005,wav	Attikus	male	1	6.08	390	2.25103	3.09038	0.841125	0.61681	1.76187	-0.08854	0.30394	-0.209642	0.48473	0.778332
Attikus_0019_Purr_5_leise_2005,wav	Attikus	male	1	6.662	120	1.7453	2.26088	1.33066	1.0452	1.3466	0.391571	0.651397	-0.0695004	0.413068	0.464676
Attikus_0019_Purr_6_leise_2005,wav	Attikus	male	1	4.499	150	2.21635	2.1828	0.929441	0.738051	1.13792	0.32829	0.642353	0.190212	0.476045	0.635332
Attikus_0019_Purr_7_laut_2005,wav	Attikus	male	1	3.065	580	1.64424	3.56418	1.11857	0.816576	1.5647	0.358643	0.547721	-0.379221	0.324842	0.879285
Attikus_0026_Purr_1_2205,wav	Attikus	male	1	7.571	440	2.46947	1.57302	0.131746	-0.0876849	0.599081	0.0855773	0.719233	0.160605	0.355291	0.673715
Attikus_0026_Purr_2_2205,wav	Attikus	male	1	38.508	760	2.05455	2.33197	0.0117693	-0.705458	1.11392	-0.0739832	0.207405	-0.664681	-0.322004	0.776331
Attikus_0026_Purr_3_2205,wav	Attikus	male	1	15.206	690	2.25121	1.88246	-0.698205	-0.709904	0.882312	0.361471	0.368785	-0.575275	-0.246298	0.475172
Attikus_0026_Purr_4_2205,wav	Attikus	male	1	11.865	920	1.99068	2.05348	-0.166852	-0.498528	0.983172	-0.0891477	0.341952	-0.65727	-0.195408	0.686192
Attikus_0026_Purr_5_2205,wav	Attikus	male	1	20.652	980	2.22807	2.08699	-0.858716	-1.61192	1.65246	0.41813	0.478642	-0.748856	-0.266295	0.654227
Attikus_0026_Purr_6_2205,wav	Attikus	male	1	35.929	660	2.82782	1.17534	-0.337969	-1.04559	1.2965	0.598609	0.215105	-0.703627	-0.323628	0.52931
Attikus_0026_Purr_7_2205,wav	Attikus	male	1	20.268	910	2.55702	1.15222	-0.430293	-0.698495	1.19728	0.36651	0.294267	-0.69789	-0.213402	0.602471
Attikus_0026_Purr_8_2205,wav	Attikus	male	1	13.683	490	2.9223	1.02542	-0.385751	-0.643965	0.980159	0.604242	0.50597	-0.331185	-0.141435	0.421331
Chilli_026_Purr_1_1310,wav	Chili	male	2	7.276	100	3.06511	3.18737	2.32831	1.61395	1.23066	0.598248	0.234519	-0.0329861	0.0139243	-0.221946
Chilli_026_Purr_3_kurz_1310,wav	Chili	male	2	1.574	130	2.39492	2.92788	2.25072	1.34535	1.33528	0.644589	0.4343	0.175708	0.0655205	-0.0487588
Chilli_026_Purr_4_1310,wav	Chili	male	2	6.067	140	2.86537	2.96958	1.85915	1.1855	1.2157	0.793272	0.595103	-0.117315	-0.359832	-0.669923
Chilli0085_Purr_1_2702,wav	Chili	male	2	6.508	80	2.70943	2.8861	2.33472	1.55427	1.32616	0.772191	0.422826	-0.123985	-0.112886	-0.170724
Chilli0085_Purr_2_2702,wav	Chili	male	2	5.952	90	2.89434	2.80341	2.38902	1.44151	1.28989	0.691196	0.430244	-0.104046	-0.220542	-0.228112
Chilli0086_Purr_1_2702,wav	Chili	male	2	10.335	90	3.11318	2.72493	2.05303	1.45101	1.00078	0.486056	0.501194	-0.139529	-0.239482	-0.185696
Chilli0086_Purr_2_2702,wav	Chili	male	2	15.5	80	2.9805	2.99819	2.33907	1.63805	1.29575	0.789751	0.570446	-0.155848	-0.294991	-0.233477
Chilli0087_Purr_1_2702,wav	Chili	male	2	4.716	110	3.67794	2.84336	2.53433	1.4608	1.15708	0.817858	0.546316	-0.2574	-0.456546	-0.528554
Chilli0087_Purr_2_2702,wav	Chili	male	2	2.233	110	3.00351	2.82288	2.70092	1.24195	1.24783	0.711808	0.434471	-0.175249	-0.297934	-0.410543
Chilli0087_Purr_3_2702,wav	Chili	male	2	7.308	80	2.90004	2.9601	2.33927	1.21959	1.46877	1.01801	0.411343	-0.115231	-0.167109	-0.244233
Coco_025_Purr_1_1310,wav	Coco	female	3	17.152	120	3.04073	2.70104	1.6495	0.412037	1.54009	0.276374	0.531701	0.23244	-0.106769	0.0479324
Coco_025_Purr_10_Gekruschel_1310,wav	Coco	female	3	4.966	90	1.89057	2.59739	1.31463	0.633081	2.35451	0.492594	1.11449	0.0714831	-0.238989	0.382284
Coco_025_Purr_11_1310,wav	Coco	female	3	4.051	240	2.11414	2.48674	1.65674	0.520985	1.93595	-0.0193251	0.788845	0.247285	-0.179528	0.317396
Coco_025_Purr_12_Gekruschel_1310,wav	Coco	female	3	2.073	220	2.15935	2.04998	1.71658	0.532163	2.43996	0.0432979	0.483132	0.218604	-0.172901	0.436273
Coco_025_Purr_13_kurz_1310,wav	Coco	female	3	1.273	160	4.21622	1.91247	0.654321	0.629428	1.99635	1.21889	0.905494	0.181519	-0.322026	0.0647008
Coco_025_Purr_2_kurz_1310,wav	Coco	female	3	3.756	330	2.23916	2.88657	1.91984	0.798217	1.89627	0.676717	0.738997	0.312263	0.145213	0.179923
Coco_025_Purr_3_kurz_1310,wav	Coco	female	3	2.124	230	2.84135	3.44776	1.70588	0.74007	1.8318	1.29571	0.57836	0.255562	0.257048	-0.325166
Coco_025_Purr_4_1310,wav	Coco	female	3	16.505	130	3.06727	2.60549	1.54952	0.403502	1.56535	0.48273	0.637829	0.203118	-0.0593167	0.13136
Coco_025_Purr_5_1310,wav	Coco	female	3	3.091	140	3.13636	2.51926	1.56762	0.588121	1.35282	0.479316	0.582525	0.323929	-0.0237015	0.0198286
Coco_025_Purr_6_Gekruschel_1310,wav	Coco	female	3	7.129	640	2.19156	2.47418	1.30888	0.683144	1.63721	1.08567	0.696752	0.249446	0.197888	-0.063426
Coco_025_Purr_7_Gekruschel_1310,wav	Coco	female	3	7.315	510	2.08252	2.31238	1.57525	0.658586	1.80513	0.941616	0.747612	0.319984	0.101915	-0.00668326
Coco_025_Purr_8_Gekruschel_1310,wav	Coco	female	3	2.476	430	1.54652	2.49635	1.95101	0.907963	1.95479	1.04617	0.802016	0.525927	0.100335	0.0960024
Coco_025_Purr_9_Gekruschel_1310,wav	Coco	female	3	2.054	410	1.99771	2.86428	1.67364	0.95405	2.04257	0.924644	0.739845	0.283808	0.140996	0.257218
Coco_025_PurrSniff_1_1310,wav	Coco	female	3	3.936	240	3.08936	2.97526	2.11693	0.919865	2.0572	0.638496	0.733474	0.148913	-0.155488	0.177791
Coco0081_Purr_1_2702_1320,wav	Coco	female	3	4.646	130	3.19814	1.58565	1.58925	1.06759	1.06167	0.479379	0.151364	-0.0601663	0.0830678	0.188427
Coco0081_Purr_2_2702_1320,wav	Coco	female	3	11.244	80	2.76308	1.86576	2.09579	1.38055	1.62633	1.07928	0.914454	0.325637	-0.132844	-0.0410132
Coco0081_Purr_3_2702_1320,wav	Coco	female	3	3.737	110	2.65979	2.13306	1.95389	1.32649	2.11499	1.03359	1.20559	0.299004	-0.153538	0.0361533
Coco0081_PurrLaut_1_2702_1320,wav	Coco	female	3	20.294	80	2.73999	2.60739	2.01198	1.24459	1.68765	1.44831	1.29328	0.415163	-0.0866973	-0.188768
Coco0081_PurrLeise_1_2702_1320,wav	Coco	female	3	16.857	70	2.52396	1.90638	1.65286	1.29625	1.30529	1.02303	0.760719	0.24361	-0.0211067	-0.121313
Coco0081_PurrLeise_2_2702_1320,wav	Coco	female	3	6.63	80	2.64181	2.17178	1.9401	0.978826	1.65157	1.10532	0.790422	0.477894	-0.169508	-0.0342079
Coco0082_Purr_1_2702,wav	Coco	female	3	30.265	70	2.26479	2.33077	2.10236	1.31424	1.56409	0.986303	0.773893	0.353333	-0.0217638	-0.0237548
Coco0082_Purr_2_2702,wav	Coco	female	3	4.934	70	2.78272	2.24827	1.93549	1.61055	1.57001	0.977693	0.797952	0.280052	0.0604126	0.0696489
Coco0082_Purr_3_2702,wav	Coco	female	3	12.108	70	2.86908	2.99126	2.07042	1.02666	1.99153	0.941969	1.10396	0.401256	-0.210114	0.0915095
Coco0082_Purr_4_2702,wav	Coco	female	3	18.579	70	2.28862	2.82723	2.02218	0.842797	2.15914	0.890048	1.09124	0.41039	-0.171379	0.100206
Coco0082_Purr_5_2702,wav	Coco	female	3	34.067	100	2.28092	2.68363	2.37183	0.82643	2.14806	0.822435	1.22082	0.358639	-0.373863	0.167515
Coco0082_Purr_6_2702,wav	Coco	female	3	7.462	70	2.56343	2.41481	2.37033	1.16264	2.14812	1.01094	1.18503	0.413235	-0.364597	0.169319
Coco0083_Purr_1_2702_1420,wav	Coco	female	3	12.172	50	2.18436	2.52532	1.83804	1.60402	1.57638	1.13023	0.874614	0.44377	0.499944	0.308574
Coco0083_Purr_2_2702_1420,wav	Coco	female	3	13.068	50	2.16413	2.53866	1.76023	1.49223	1.53287	1.15898	0.974468	0.415978	0.336301	0.263013
Coco0083_Purr_3_2702_1420,wav	Coco	female	3	31.094	50	2.6017	2.3737	1.6774	1.58	1.48776	1.15664	0.972176	0.418403	0.251653	0.27943
Coco0083_Purr_4_2702_1420,wav	Coco	female	3	4.467	70	2.83218	3.02636	1.8415	1.05473	1.98626	1.03814	1.05901	0.444214	0.04497	0.125902
Coco0083_Purr_5_2702_1420,wav	Coco	female	3	12.076	60	1.94565	2.73127	2.18897	1.28364	2.03672	1.02744	1.2109	0.415976	-0.0769878	0.224297
Coco0083_Purr_6_2702_1420,wav	Coco	female	3	38.131	70	2.65558	2.92182	2.08009	1.04677	1.81165	1.16931	1.19895	0.402944	-0.257076	-0.0186681
Coco0083_PurrLeise_1_2702_1420,wav	Coco	female	3	16.825	40	2.16829	2.48374	1.83845	1.80946	1.59198	1.21641	1.02067	0.44302	0.338288	0.301692
Danillo_0082_Purr_1_leise_3105,wav	Danillo	male	4	12.256	90	0.300421	2.34525	2.15642	0.866722	1.29687	0.478088	0.425481	0.455353	0.298776	-0.177943
Danillo_0082_Purr_2_leise_3105,wav	Danillo	male	4	9.26	230	0.618052	1.83132	2.21241	0.78681	1.11062	0.59586	0.607296	0.476294	0.448317	0.0227023
Danillo_0082_Purr_3_leise_3105,wav	Danillo	male	4	13.792	110	0.823584	1.50948	1.97507	0.939372	1.14148	0.630779	0.582361	0.379867	0.343507	-0.119938
Danillo_0082_Purr_4_leise_3105,wav	Danillo	male	4	17.587	90	0.269771	2.02132	2.03621	1.31129	1.27473	0.522279	0.455046	0.453867	0.514548	-0.128304
Danillo_0082_Purr_5_leise_3105,wav	Danillo	male	4	22.86	90	-0.311052	2.11718	1.8435	1.41594	1.29387	0.569679	0.671806	0.412236	0.410362	-0.136509
Danillo_0090_Purr_1_2307,wav	Danillo	male	4	15.468	90	0.356257	2.24465	1.36152	1.44097	1.33794	0.739366	0.838678	0.14768	0.497376	0.240096
Danillo_0090_Purr_2_leise_2307,wav	Danillo	male	4	5.996	270	1.76	0.759686	1.14061	1.203	1.0293	0.380537	0.921987	0.572045	0.454735	0.246249
Danillo_0092_Purr_1_2307,wav	Danillo	male	4	2.752	310	1.52783	3.71356	2.96596	1.32533	2.28616	1.1247	1.31192	-0.211037	0.264544	-0.395031
Danillo_0092_Purr_2_2307,wav	Danillo	male	4	15.577	90	0.796648	2.48445	2.1985	1.42174	1.60497	0.898202	0.691587	0.280119	0.33984	-0.128541
Danillo_0092_Purr_3_2307,wav	Danillo	male	4	8.608	120	1.7232	2.75978	2.14491	1.36112	1.62581	0.66271	0.555539	0.241552	0.169099	-0.122539
Danillo_0092_Purr_4_2307,wav	Danillo	male	4	13.478	80	1.9416	2.78439	2.22791	1.37887	1.56873	1.14909	0.792934	0.520096	0.5311	-0.0859844
Danillo_0092_Purr_5_2307,wav	Danillo	male	4	20.71	110	2.32688	2.88799	2.0255	0.914753	1.39674	1.06424	1.02871	0.446153	0.369151	-0.219365
Danillo_0092_Purr_6_2307,wav	Danillo	male	4	35.584	80	1.48561	2.97885	2.05187	1.3244	1.61526	1.18115	0.950647	0.466036	0.367994	-0.116183
Danillo_0092_Purr_7_Geklapper_2307,wav	Danillo	male	4	16.716	180	2.59915	2.25839	2.14526	0.556375	1.39332	1.19	1.03326	0.640673	0.512878	-0.313161
Danillo_0092_Purr_8_2307,wav	Danillo	male	4	32.038	120	2.7449	2.48066	2.53525	1.22364	1.24225	1.08488	0.792673	0.19922	0.303015	-0.207645
Danillo0015_Purr_1_3112,wav	Danillo	male	4	9.241	90	1.01973	2.76689	1.93533	1.45796	1.45587	0.68835	0.815969	0.342206	0.279658	-0.281626
Danillo0015_PurrTicTac_1_3112,wav	Danillo	male	4	17.158	120	0.530686	2.56543	1.71853	1.38421	1.17462	0.614453	0.783985	0.357695	0.284585	-0.281498
Danillo0015_PurrTicTac_2_3112,wav	Danillo	male	4	8.326	140	0.823295	2.63757	1.7879	1.00639	1.19177	0.703853	0.837597	0.283905	0.16706	-0.294057
Danillo0015_PurrTicTac_3_3112,wav	Danillo	male	4	2.969	180	0.665375	2.71194	1.19372	0.838992	1.36242	0.559177	0.57153	0.280415	0.230455	-0.320657
Danillo0016_Purr_1_3112,wav	Danillo	male	4	21.382	110	0.365823	2.50504	1.90407	1.21901	1.0372	0.534882	0.397591	0.0383395	0.0917049	-0.307084
Danillo0016_Purr_2_3112,wav	Danillo	male	4	7.27	150	1.2217	2.34297	1.864	0.897059	1.24786	0.679344	0.533407	0.191085	0.374265	-0.0672314
Danillo0016_Purr_3_3112,wav	Danillo	male	4	13.849	200	0.532792	1.94452	1.5157	0.914039	0.765629	0.306062	0.283219	-0.0184361	0.124804	-0.296388
Danillo0016_Purr_4_3112,wav	Danillo	male	4	14.585	720	0.898087	1.7181	1.75729	0.448711	1.00001	0.392608	0.221498	-0.222069	0.206901	-0.302802
Danillo0016_Purr_5_3112,wav	Danillo	male	4	13.747	810	1.46852	1.77543	1.23183	0.266647	0.665115	0.298445	0.323886	-0.119307	0.0251278	-0.486371
Danillo0016_Purr_6_3112,wav	Danillo	male	4	6.636	700	1.08488	1.59038	2.05406	0.730693	1.53798	0.650686	0.749013	-0.107373	0.391627	-0.271253
Danillo0016_Purr_7_3112,wav	Danillo	male	4	20.857	190	1.56557	1.86124	1.40514	1.02773	0.909565	0.170033	0.304874	-0.0240056	0.11104	-0.114431
Danillo0016_PurrTicTac_1_3112,wav	Danillo	male	4	13.023	280	1.76077	1.91279	1.0625	0.47871	0.978381	0.29046	0.363893	-0.00581477	-0.0624281	-0.334107
Danillo0033_Purr_1_0702,wav	Danillo	male	4	6.15	190	0.055122	1.70335	1.555	0.816713	1.0846	0.486913	0.61956	0.248081	0.405926	-0.0908122
Danillo0033_Purr_2_0702,wav	Danillo	male	4	11.372	210	1.51589	1.60411	1.87026	0.762283	1.26493	0.372078	0.482681	0.301241	0.339355	-0.132436
Danillo0033_Purr_3_0702,wav	Danillo	male	4	5.971	350	1.4534	1.99534	1.58001	1.01049	0.956838	0.484513	0.378543	0.0396539	0.492092	-0.0913266
Danillo0033_PurrTicTac_1_0702,wav	Danillo	male	4	16.223	180	1.44319	2.03786	1.67163	1.40675	1.17184	0.217994	0.303303	0.335349	0.572127	-0.110079
Danillo0033_PurrTicTac_2_0702,wav	Danillo	male	4	10.88	200	2.45632	1.8009	1.67852	1.54208	0.991379	-0.015535	0.228938	0.166543	0.272884	-0.409159
Danillo0048_PurrTicTac_1_0802,wav	Danillo	male	4	29.67	200	0.724551	1.50448	1.20931	0.927247	0.796749	0.150977	0.353514	0.285567	0.45339	-0.0674766
Danillo0048_PurrTicTac_2_0802,wav	Danillo	male	4	24.025	200	1.0969	1.34511	1.36739	1.0411	0.832844	0.12542	0.265344	0.211697	0.456256	-0.135754
Danillo0048_PurrTicTac_3_0802,wav	Danillo	male	4	13.171	200	1.43591	1.1355	1.36909	0.933927	0.870364	0.207638	0.239651	0.23898	0.501698	-0.0209737
Danillo0048_PurrTicTac_4_0802,wav	Danillo	male	4	23.807	160	0.94712	1.50661	1.55326	1.04033	0.829088	0.184506	0.403348	0.333648	0.43954	-0.0262698
Danillo0048_PurrTicTac_5_0802,wav	Danillo	male	4	8.179	210	2.10784	1.66806	1.21934	1.22225	0.897311	0.191172	0.286118	0.187857	0.514217	-0.0884969
Danillo0048_PurrTicTac_6_0802,wav	Danillo	male	4	8.953	110	2.98534	2.56839	1.97125	1.21588	1.38499	0.624818	0.518851	0.103478	0.415644	-0.141633
Danillo0048_PurrTicTac_7_0802,wav	Danillo	male	4	22.041	110	0.488307	2.11269	1.69313	1.40187	1.18113	0.389361	0.427651	0.232668	0.434783	0.0314005
Diane_0031_Purr_1_leise_2305,wav	Diane	female	5	28.966	140	-0.967111	1.2089	0.969825	1.06385	1.162	0.767675	0.802921	0.182346	0.386836	0.245216
Diane_0031_Purr_2_2305,wav	Diane	female	5	13.023	190	0.12332	1.70337	1.42083	1.29403	1.04931	0.438199	0.363194	0.144831	0.217416	0.332422
Diane_0032_Purr_1_leise_2305,wav	Diane	female	5	27.001	130	1.74453	1.44541	0.703372	0.56781	0.722177	0.516256	1.23191	0.727544	0.515493	0.404983
Diane_0081_Purr u, Gurr_1_3105,wav	Diane	female	5	2.912	1080	0.064477	2.66604	0.809948	0.42453	0.814872	0.208039	0.354131	-0.00981224	0.160152	0.220613
Diane_0081_Purr_1_3105,wav	Diane	female	5	6.982	230	-0.0839511	1.51852	1.0659	0.826324	1.36844	0.672384	0.551199	-0.0946062	0.197744	0.160727
Diane_0081_Purr_2_3105,wav	Diane	female	5	12.294	160	-0.742596	2.26113	1.00753	1.05617	0.891526	0.272079	0.454926	-0.0600989	0.0141046	0.357758
Diane_0091_Purr_1_leise_2307,wav	Diane	female	5	23.948	120	0.774263	1.99205	1.10325	1.76122	1.98767	0.710654	0.775331	0.280272	0.427073	0.297744
Diane_0091_Purr_2_leise_2307,wav	Diane	female	5	10.905	80	0.987452	2.0065	1.14782	1.83644	2.02925	0.875276	0.851756	0.317513	0.447858	0.288361
Diane_0091_Purr_3_leise_2307,wav	Diane	female	5	18.566	90	1.96378	1.79726	0.988714	1.68322	2.00596	0.886009	0.720962	0.370059	0.404734	0.325255
Diane_0091_Purr_4_2307,wav	Diane	female	5	38.476	90	1.8464	2.11163	1.14306	1.6483	1.88436	0.800863	0.636351	0.389741	0.352112	0.500782
Diane_0091_Purr_5_leise_2307,wav	Diane	female	5	32.985	50	1.5404	2.01757	1.1852	1.66465	1.38782	1.00457	0.853061	0.489126	0.370687	0.379711
Ernie0017_Purr_1_0201,wav	Ernie	male	6	4.806	160	3.49468	2.45244	1.21223	1.21628	1.17426	0.663207	0.476536	0.168029	0.356032	0.190468
Ernie0017_Purr_10_0201,wav	Ernie	male	6	10.592	130	3.5472	2.33682	1.36988	1.15431	1.67134	1.11922	0.625923	-0.0314953	-0.0176785	-0.083074
Ernie0017_Purr_2_0201,wav	Ernie	male	6	7.91	190	3.88821	2.16843	1.00988	0.735456	1.26043	0.816376	0.539638	-0.165824	-0.263399	-0.310367
Ernie0017_Purr_3_0201,wav	Ernie	male	6	4.454	150	2.51182	1.83763	1.12398	1.03989	0.94607	0.446286	0.746746	0.0557661	0.0475156	-0.0958839
Ernie0017_Purr_4_0201,wav	Ernie	male	6	11.468	160	4.70279	2.61586	0.946207	0.840223	1.49583	0.912994	0.630281	-0.15902	-0.160149	-0.276115
Ernie0017_Purr_5_0201,wav	Ernie	male	6	19.846	120	4.4403	2.65772	1.41592	0.942662	1.15883	0.980376	0.53195	-0.0552714	0.0487102	-0.118187
Ernie0017_Purr_6_0201,wav	Ernie	male	6	13.599	120	3.97818	2.39502	1.13028	1.2354	1.43788	0.857866	0.502945	-0.198808	-0.14514	-0.10028
Ernie0017_Purr_7_0201,wav	Ernie	male	6	15.231	130	3.9784	2.65036	1.38601	1.14558	1.69293	0.748583	0.32013	-0.146073	-0.0898837	-0.114357
Ernie0017_Purr_8_0201,wav	Ernie	male	6	17.484	110	3.52583	2.36488	1.66547	1.12553	1.64667	0.932781	0.225456	-0.176025	-0.0027962	-0.35564
Ernie0017_Purr_9_0201,wav	Ernie	male	6	4.326	160	3.57136	2.18914	1.01666	0.703468	1.2486	0.626826	0.402661	-0.0219167	-0.00336974	-0.087813
Floh0018_Purr_1_0401,wav	Floh	female	7	11.712	100	1.80431	3.13719	2.19458	1.75385	1.40631	0.680059	0.798401	0.106861	0.0226199	0.0826122
Floh0018_Purr_2_0401,wav	Floh	female	7	6.092	50	-0.155368	2.1757	1.12112	1.13733	1.06706	0.283938	1.02865	0.511216	0.458216	0.376131
Floh0022_Purr_1_1301,wav	Floh	female	7	13.971	150	1.9469	1.98121	1.3845	0.946664	1.17128	0.79556	0.398971	-0.220991	0.109624	-0.216567
Floh0025_Purr_1_1301,wav	Floh	female	7	17.689	90	0.570449	1.82705	1.41462	0.950422	0.776059	0.379822	0.463073	0.0743631	0.239328	0.119396
Floh0025_Purr_2_1301,wav	Floh	female	7	31.782	90	0.670188	1.87755	1.48464	0.816556	0.87587	0.294715	0.413703	-0.113552	0.106203	0.0905871
Floh0025_Purr_3_1301,wav	Floh	female	7	20.243	90	0.512542	1.81091	1.60154	0.813185	0.783535	0.583264	0.501118	-0.191278	0.0275277	0.151557
Floh0025_Purr_4_1301,wav	Floh	female	7	15.539	100	0.949571	1.1875	1.34563	0.772646	0.752841	0.32858	0.459391	-0.036976	0.0998446	0.0820378
Floh0025_Purr_5_1301,wav	Floh	female	7	23.232	80	0.177243	1.625	1.62019	0.843281	0.893797	0.60653	0.461801	-0.211153	0.0703238	0.142216
Floh0025_Purr_6_1301,wav	Floh	female	7	14.47	70	0.32114	1.39893	1.38347	0.718342	0.959078	0.507073	0.502148	0.0260099	0.278176	0.193812
Floh0025_Purr_7_1301,wav	Floh	female	7	21.484	70	0.85624	2.04444	1.57834	1.00539	1.40436	1.13051	0.775106	0.175334	0.356629	0.216782
Floh0025_Purr_8_1301,wav	Floh	female	7	29.004	80	0.76576	1.41024	1.78898	1.10651	1.0965	1.05898	0.861282	-0.0661673	0.317068	0.203042
Floh0025_Purr_9_1301,wav	Floh	female	7	27.078	100	1.14593	1.69636	1.72871	1.01634	1.23694	1.18721	0.828509	-0.0569516	0.351937	0.211472
Floh0060_Purr_1_1602,wav	Floh	female	7	4.87	80	1.95468	2.0352	1.35624	1.23994	1.13538	0.570789	0.546561	0.321314	0.457667	-0.0492585
Floh0060_Purr_2_1602,wav	Floh	female	7	9.83	70	1.99754	2.11374	1.54844	1.31081	1.14529	0.523422	0.571498	0.307249	0.380122	-0.0288569
Floh0060_Purr_3_1602,wav	Floh	female	7	17.363	80	2.44038	2.14542	1.58019	1.31608	1.11994	0.503377	0.513155	0.288832	0.372049	-0.0309712
Floh0060_Purr_5_1602,wav	Floh	female	7	16.55	70	1.78006	1.87747	1.36186	1.217	1.1046	0.571575	0.614729	0.327616	0.418122	0.0375575
Floh0060_PurrGut_4_1602,wav	Floh	female	7	14.54	80	2.23642	2.00652	1.4911	1.27866	1.06057	0.524179	0.54145	0.262956	0.325838	-0.0326096
Floh0062_Purr_2_1602,wav	Floh	female	7	22.259	90	2.42406	1.93024	1.56091	1.32971	1.06529	0.403264	0.337893	0.0996744	0.297822	0.0146492
Floh0062_Purr_3_1602,wav	Floh	female	7	11.667	90	2.63913	1.93591	1.56692	1.37702	1.01785	0.39573	0.317527	0.102824	0.228964	-0.00963392
Floh0062_Purr_4_1602,wav	Floh	female	7	14.95	90	2.45485	1.96211	1.47125	1.34166	1.09325	0.420614	0.371714	0.0993212	0.264918	0.0617059
Floh0062_Purr_5_1602,wav	Floh	female	7	13.67	80	2.57003	2.10002	1.63343	1.45159	1.02532	0.407843	0.441479	0.113533	0.217502	0.0345575
Floh0062_Purr_6_1602,wav	Floh	female	7	14.156	80	2.0897	1.89867	1.59315	1.44793	1.16953	0.522454	0.455627	0.259658	0.371381	0.0626849
Floh0062_PurrSehrLaut_1_1602,wav	Floh	female	7	16.403	100	3.94356	3.03773	1.80154	1.24305	0.887438	0.633701	0.538002	0.178092	0.202842	0.0326014
Floh0064_Purr_1_1602,wav	Floh	female	7	12.441	100	2.33959	2.55378	2.03855	1.02687	1.35829	0.782456	0.707229	0.220394	0.284599	0.0482915
Floh0064_Purr_2_1602,wav	Floh	female	7	8.204	90	1.57056	2.61615	1.90751	1.29864	1.21679	0.801502	0.750255	0.243021	0.277299	0.109952
Floh0064_Purr_5_1602,wav	Floh	female	7	2.534	160	2.20311	2.02278	1.9345	1.09514	1.11496	1.17882	0.662002	0.29081	0.415663	0.237461
Floh0064_Purr_6_1602,wav	Floh	female	7	12.966	90	2.83709	2.7069	2.07833	1.12618	1.31168	0.826913	0.579165	0.100533	0.15272	0.091446
Floh0064_Purr_7_1602,wav	Floh	female	7	8.16	90	3.2483	3.08549	1.79872	1.1496	1.27772	0.75751	0.641874	0.0918412	0.33921	0.0819315
Floh0064_PurrLaut_3_1602,wav	Floh	female	7	8.256	150	1.52171	2.79541	2.03686	1.55142	1.33444	0.778931	0.894659	0.122955	0.251736	0.0563741
Floh0064_PurrLaut_4_1602,wav	Floh	female	7	12.582	90	2.81708	3.38314	2.64416	1.20905	1.13016	0.784803	0.561669	0.0300975	0.0985514	-0.0290122
Floh0065_Purr_6_1602,wav	Floh	female	7	7.225	110	1.63418	3.13647	2.05324	1.29775	1.33905	0.508876	0.676085	0.0550757	0.195444	0.164879
Floh0065_Purr_8_1602,wav	Floh	female	7	10.176	110	2.67607	2.76778	2.19618	1.19306	1.1516	0.455484	0.561907	0.0938088	0.290114	0.0536286
Floh0065_PurrLaut_1_1602,wav	Floh	female	7	10.598	260	2.27591	3.22282	2.07341	1.3716	1.16434	0.406799	0.563641	-0.111021	-0.0399217	0.0394554
Floh0065_PurrLaut_3_1602,wav	Floh	female	7	8.396	170	2.47028	2.77704	1.7881	1.4383	1.24216	0.68973	0.546609	0.134243	0.183812	-0.0342168
Floh0065_PurrLaut_4_1602,wav	Floh	female	7	8.089	470	2.04997	2.9436	2.05618	1.36958	1.20469	0.747514	0.635703	0.0807697	0.194927	-0.020221
Floh0065_PurrLaut_5_1602,wav	Floh	female	7	6.873	210	2.37481	2.8054	1.96719	1.32973	1.3467	0.69703	0.658454	0.201538	0.195155	0.0763578
Floh0065_PurrLaut_7_1602,wav	Floh	female	7	5.785	100	2.61593	2.98948	2.29747	1.43535	1.20821	0.480732	0.358686	0.140313	0.272375	0.00491207
Floh0071_Purr_1_1602,wav	Floh	female	7	3.238	350	1.52602	1.30115	1.82317	1.38281	1.18526	0.606782	0.505669	-0.0389057	0.170748	-0.0356069
Floh0071_PurrLaut_2_1602,wav	Floh	female	7	2.905	100	1.82238	2.69606	1.79931	1.01451	1.3827	0.812277	0.848847	0.158574	0.334631	-0.0958892
Floh0071_PurrLaut_3_1602,wav	Floh	female	7	4.204	210	2.328	1.5217	1.67855	1.39716	1.01578	0.764141	0.606232	0.106909	0.301295	-0.088195
Floh0071_PurrLaut_4_1602,wav	Floh	female	7	7.398	100	2.62531	2.47561	2.06199	1.23697	1.15112	0.530771	0.533091	-0.101873	0.14094	-0.108018
Floh0072_Purr_1602,WAV	Floh	female	7	24.608	200	1.60452	1.05853	1.59582	1.11341	1.18175	0.747149	0.627121	0.280131	0.353854	0.106899
Floh0073_Purr_1_1702,wav	Floh	female	7	13.894	90	2.2556	2.31992	1.70528	1.14705	1.17182	0.704494	0.645125	0.300221	0.428547	0.0130038
Floh0073_Purr_3_1702,wav	Floh	female	7	17.772	80	3.6887	3.09509	1.96948	1.45513	1.3158	0.769441	0.567431	0.343052	0.312352	-0.0606156
Floh0073_Purr_4_1702,wav	Floh	female	7	13.696	80	3.44941	2.69958	1.64397	1.26954	1.0583	0.610059	0.689134	0.424652	0.462399	0.0361077
Floh0073_Purr_6_1702,wav	Floh	female	7	17.184	80	3.15305	2.63722	1.59242	1.2805	1.22298	0.770531	0.802249	0.492678	0.492899	0.0451059
Floh0073_PurrLaut_2_1702,wav	Floh	female	7	15.5	100	2.88411	2.88154	2.02486	1.24656	1.14633	0.80319	0.684891	0.302505	0.364732	-0.0859629
Floh0073_PurrLaut_5_1702,wav	Floh	female	7	14.24	80	3.32794	2.98966	1.96717	1.39002	1.31739	0.831028	0.712596	0.275249	0.370439	-0.0229048
Gretchen_0008_Purr_1_1905,wav	Gretchen	female	8	18.054	260	3.02418	1.85347	1.04637	0.771823	1.46975	0.911267	0.410161	-0.257536	-0.124559	-0.126428
Gretchen_0008_Purr_2_1905,wav	Gretchen	female	8	24.345	190	3.24497	2.5827	1.12636	1.04879	1.72087	0.610191	0.175667	-0.543583	-0.483429	0.217845
Gretchen_0008_Purr_3_laut_1905,wav	Gretchen	female	8	2.809	330	3.15757	2.84727	1.14952	0.495716	1.93901	0.888932	0.437222	-0.247506	-0.115073	0.0741261
Gretchen_0008_Purr_4_Geklapper_1905,wav	Gretchen	female	8	28.358	690	1.65959	1.20209	1.69102	1.07668	1.31322	0.718277	0.227162	-0.531327	-0.410635	-0.00713876
Gretchen_0008_Purr_5_1905,wav	Gretchen	female	8	25.836	220	3.22577	1.8346	0.985532	0.816335	1.52491	1.02857	0.316685	-0.254109	-0.221576	-0.170437
Gretchen_0008_Purr_6_1905,wav	Gretchen	female	8	21.689	240	2.80325	2.21182	0.862564	0.554719	1.51545	0.961928	0.495327	-0.294073	-0.321622	-0.265664
Gretchen_0022_Purr_1_2005,wav	Gretchen	female	8	10.316	240	2.15999	2.29735	0.702267	0.621732	1.42051	0.67932	0.605321	0.084754	0.108195	0.262045
Gretchen_0022_Purr_2_leise_2005,wav	Gretchen	female	8	18.47	120	2.36588	2.34229	1.36259	1.0875	1.34899	0.689486	0.69883	0.184221	0.264006	0.217843
Gretchen_0022_Purr_3_2005,wav	Gretchen	female	8	7.264	170	2.61376	2.07533	0.920592	0.661542	1.18385	0.566374	0.338769	-0.252032	-0.0373053	0.296463
Gretchen_0022_Purr_4_2005,wav	Gretchen	female	8	7.046	310	2.82879	1.63631	0.621862	0.264852	0.996514	0.434163	0.365937	-0.0762877	0.0630116	0.183175
Gretchen_0022_Purr_5_2005,wav	Gretchen	female	8	6.003	380	3.01035	1.24713	0.785637	0.451146	1.20108	0.525186	0.240556	-0.0714804	0.0866024	0.14524
Gretchen_0022_Purr_6_2005,wav	Gretchen	female	8	5.452	160	2.75472	2.63953	0.662781	0.473574	1.48687	0.563813	0.1823	-0.441766	-0.11024	0.278501
Gretchen_0027_Purr_1_2205,wav	Gretchen	female	8	22.278	290	2.209	1.96068	1.05059	0.634278	1.74904	0.763943	0.347631	-0.281607	-0.142782	0.235185
Gretchen_0027_Purr_2_2205,wav	Gretchen	female	8	20.614	340	2.63371	1.7328	0.657063	0.752793	1.94419	0.68317	0.400947	-0.479654	-0.186458	0.0825469
Gretchen_0027_Purr_3_2205,wav	Gretchen	female	8	15.046	200	2.99675	2.57654	1.29881	0.952965	1.53342	0.122404	0.211549	-0.561145	0.0872378	0.267444
Gretchen_0027_Purr_4_2205,wav	Gretchen	female	8	11.007	430	2.90099	1.80122	0.40271	0.584875	2.14381	0.650543	0.316801	-0.669208	-0.471611	0.150954
Gretchen_0027_Purr_5_2205,wav	Gretchen	female	8	19.014	380	3.52811	1.38388	0.27915	0.692712	2.14638	1.12761	0.425081	-0.646561	-0.529328	0.209958
Gretchen_0027_Purr_6_2205,wav	Gretchen	female	8	18.566	520	2.05277	2.229	0.691131	0.874746	2.0686	0.509371	0.245762	-0.715905	-0.508024	0.136453
Gretchen_0027_Purr_7_2205,wav	Gretchen	female	8	6.912	450	2.50287	2.22689	0.284567	0.868013	1.86693	0.445579	0.375987	-0.579751	-0.342845	0.0913742
Hugo0020_Purr_2_1101,wav	Hugo	male	9	5.03	90	0.168465	1.42532	1.68164	0.725511	1.28707	0.558858	0.625272	0.00627177	0.0862384	0.423936
Hugo0020_Purr_3_1101,wav	Hugo	male	9	4.8	80	0.398394	1.48689	1.21517	0.952412	1.1654	0.285856	0.667388	0.179767	0.0121347	0.36203
Hugo003_Purr_1_1312,wav	Hugo	male	9	27.097	160	0.385636	1.45062	1.30526	0.402	1.53148	0.0654217	0.768205	-0.0168948	0.110148	0.594694
Hugo003_Purr_10_1312,wav	Hugo	male	9	20	720	1.30346	2.32875	1.82536	-0.132373	1.08109	0.0350186	1.25334	0.0300899	-0.00535312	0.827523
Hugo003_Purr_2_1312,wav	Hugo	male	9	12.3	110	1.78056	2.26227	1.13066	0.636566	1.50838	0.35546	1.11265	0.509254	0.465904	0.70614
Hugo003_Purr_3_1312,wav	Hugo	male	9	32.774	170	2.52559	1.3546	1.04889	0.731585	1.17367	0.520082	1.09061	0.223111	0.286762	0.863034
Hugo003_Purr_5_1312,wav	Hugo	male	9	35.747	340	1.15362	2.39887	2.38129	-0.32495	1.71529	0.469343	1.24671	-0.0889168	0.206249	1.11495
Hugo003_Purr_6_1312,wav	Hugo	male	9	12.908	240	1.18383	1.69222	1.62108	0.0224386	0.685331	-0.00721255	1.11312	0.00223669	-0.0119371	0.640722
Hugo003_Purr_7_1312,wav	Hugo	male	9	13.715	490	1.35377	1.93772	0.742462	-0.233696	1.46476	-0.147623	1.15792	0.00329313	-0.199389	0.616023
Hugo003_Purr_8_1312,wav	Hugo	male	9	30.745	1090	0.87518	2.72486	1.76853	-1.00151	1.5493	-0.184851	0.983919	0.186614	0.0792808	0.879201
Hugo003_Purr_9_1312,wav	Hugo	male	9	14.732	170	1.24651	2.29403	1.48501	0.0299139	0.853067	0.382971	1.04441	0.232191	0.191215	0.690741
Hugo003_PurrLaut_11_1312,wav	Hugo	male	9	23.775	1400	0.295102	1.59283	2.11159	0.240841	1.14069	-0.0496661	1.35843	-0.0868326	-0.0871919	0.921896
Hugo003_PurrLaut_12_1312,wav	Hugo	male	9	28.921	330	1.60622	2.69529	1.82378	0.161034	1.92404	0.0759756	1.08615	0.0276055	0.0453377	0.930898
Hugo003_PurrLaut_4_1312,wav	Hugo	male	9	37.763	260	1.75327	1.27957	2.69876	0.880322	1.96415	0.334211	1.41273	-0.0620423	-0.214092	1.20829
Hugo004_Purr_1_1312,wav	Hugo	male	9	10.265	740	1.16348	3.06692	1.78701	-0.430704	2.23411	-0.68861	1.13606	-0.280415	0.0691442	1.08589
Hugo004_Purr_2_1312,wav	Hugo	male	9	15.596	190	0.861928	2.09464	1.76033	0.320077	2.13711	1.07466	0.927274	0.144679	-0.128607	0.816235
Hugo004_Purr_3_1312,wav	Hugo	male	9	13.753	270	1.6547	1.40169	2.39556	0.142486	1.66317	1.20648	0.755212	-0.0460928	-0.601047	0.935999
Hugo004_Purr_4_1312,wav	Hugo	male	9	13.875	530	1.74092	1.17655	2.10347	0.268898	1.49585	1.23361	0.766853	-0.260415	-0.858457	0.95441
Hugo004_Purr_5_1312,wav	Hugo	male	9	4.46	740	1.09386	2.03602	1.8115	-0.0887162	2.34846	0.93935	0.901609	-0.214466	-0.289645	1.01605
Hugo005_PurrInputLevel80_1_1312,wav	Hugo	male	9	19.212	250	1.23296	1.48942	1.89295	0.367344	0.972262	0.351198	0.345094	-0.186701	-0.000649234	0.688835
Hugo005_PurrInputLevel80_2_1312,wav	Hugo	male	9	15.148	270	1.32276	1.57287	2.11474	0.00579112	0.882873	0.617296	0.321273	-0.363384	-0.329156	0.456708
Hugo005_PurrInputLevel80_3_1312,wav	Hugo	male	9	15.321	690	1.71688	1.59624	2.40852	0.241013	1.69566	0.480831	0.831969	-0.087123	-0.363298	1.11138
Hugo005_PurrInputLevel80_4_1312,wav	Hugo	male	9	28.94	1090	0.112527	1.14858	1.49085	0.467163	1.37557	0.0125329	0.640014	-0.245679	-0.537972	0.757911
Hugo005_PurrInputLevel80_5_1312,wav	Hugo	male	9	29.299	1260	-0.209581	1.11015	1.56529	0.280734	1.16816	0.293229	0.478961	-0.322708	-0.502039	0.603178
Hugo005_PurrInputLevel80_6_1312,wav	Hugo	male	9	27.872	1310	0.192081	1.07279	1.70135	0.1345	1.08768	0.00660649	0.465061	-0.34248	-0.630457	0.672554
Hugo0055_Purr_1_1402,wav	Hugo	male	9	13.414	80	-0.341082	1.14526	1.17091	0.725639	1.30695	0.386359	0.929223	-0.0359732	-0.0138086	0.607989
Hugo0055_Purr_2_1402,wav	Hugo	male	9	28.896	70	-0.751742	1.31358	1.02451	1.08171	1.07699	0.299902	0.823529	0.0567445	0.352116	0.505828
Hugo0055_PurrLaut_1_1402,wav	Hugo	male	9	20.147	230	0.52968	2.1131	1.93733	0.904929	1.69668	0.681775	0.924421	0.23295	0.317684	0.55784
Hugo0055_PurrLaut_2_1402,wav	Hugo	male	9	12.505	80	0.978713	2.15772	1.96902	0.985404	1.78845	0.656714	0.949351	0.260132	0.254076	0.6297
Hugo0057_Purr_1_1402,wav	Hugo	male	9	13.26	80	2.12061	1.66122	1.9649	0.347093	1.04451	0.51234	1.11696	0.411703	0.135207	0.710577
Karim0056_Purr_1_1302,wav	Karim	male	10	18.412	90	2.03416	2.85854	1.69256	1.21297	1.23949	0.581496	0.481708	0.184337	0.2335	0.148192
Karim0056_Purr_2_1302,wav	Karim	male	10	23.801	90	2.78604	1.50732	1.17111	1.16393	1.29371	0.85294	0.407187	-0.149305	-0.000981407	0.130889
Karim0056_Purr_3_1302,wav	Karim	male	10	16.025	80	2.85893	1.6108	0.918459	1.2018	1.35549	0.899992	0.512733	-0.0700566	0.0586744	0.135043
Karim0056_Purr_4_1302,wav	Karim	male	10	18.873	70	2.58196	1.72632	1.14538	1.23496	1.19706	0.709319	0.473174	0.0453005	0.0814205	0.0720212
Karim0056_Purr_5_1302,wav	Karim	male	10	15.455	50	1.83011	1.52509	1.31353	1.29654	1.18508	0.714755	0.612301	0.258779	0.318508	0.260652
Karim0056_Purr_6_1302,wav	Karim	male	10	6.688	50	0.85414	1.00543	1.59058	1.18303	1.19122	0.641286	0.670275	0.329345	0.474247	0.306099
Karim0056_PurrLaut_7_1302,wav	Karim	male	10	16.409	100	1.41046	2.08063	1.48083	1.25255	1.17758	0.701069	0.639579	0.160047	0.211226	0.150024
Karim006_Purr_1_1312,wav	Karim	male	10	5.888	140	2.55939	2.00921	1.24075	1.0035	0.834614	0.171242	0.0401293	-0.389187	-0.251405	-0.0135802
Karim006_Purr_11_1312,wav	Karim	male	10	16.3	170	4.09379	3.10068	1.22714	0.52589	0.981619	0.229641	0.28533	-0.15468	-0.224996	0.233402
Karim006_Purr_16_1312,wav	Karim	male	10	13.324	160	2.51661	2.35114	1.20755	0.916806	0.862354	0.290547	0.143837	-0.326865	-0.0156822	-0.157579
Karim006_Purr_3_1312,wav	Karim	male	10	25.894	240	2.5768	1.75295	1.19858	0.632155	0.790054	0.111589	0.283524	-0.481837	-0.482286	0.215936
Karim006_Purr_4_1312,wav	Karim	male	10	20.601	220	2.2138	2.15233	0.998342	0.496448	0.675035	0.0551392	0.170087	-0.399476	-0.195279	-0.0614359
Karim006_Purr_8_1312,wav	Karim	male	10	17.401	120	1.63307	2.23732	1.21649	1.06975	0.803192	0.254416	0.330201	-0.120443	0.0914682	-0.044235
Karim006_Purr_9_1312,wav	Karim	male	10	17.459	140	2.16035	2.54253	1.31377	1.016	0.863641	0.314698	0.221667	-0.277859	0.0614215	0.0490557
Karim006_PurrLaut_10_1312,wav	Karim	male	10	14.816	180	4.13721	2.46307	1.69326	1.03018	1.27801	0.365788	0.51453	-0.591605	-0.646009	0.341732
Karim006_PurrLaut_12_1312,wav	Karim	male	10	13.99	130	5.01712	3.47352	1.59279	0.660514	1.11398	0.169555	0.386129	-0.234623	-0.390379	0.395615
Karim006_PurrLaut_13_1312,wav	Karim	male	10	18.617	190	5.10741	3.40973	0.850426	0.220586	0.880192	0.433757	0.657881	-0.120034	-0.32345	0.116669
Karim006_PurrLaut_14_1312,wav	Karim	male	10	19.609	170	4.87716	3.25997	1.5288	0.43905	1.19377	-0.222853	0.119776	0.116005	-0.280016	0.286999
Karim006_PurrLaut_15_1312,wav	Karim	male	10	21.593	160	4.8828	3.43655	1.59577	0.617579	1.1315	-0.105882	0.131958	0.0106373	-0.166987	0.316455
Karim006_PurrLaut_2_1312,wav	Karim	male	10	17.184	210	3.33195	2.09138	1.53295	0.770385	1.00432	0.379881	0.587262	-0.127544	-0.116918	0.26994
Karim006_PurrLaut_5_1312,wav	Karim	male	10	18.124	220	4.24902	2.06677	1.54829	0.888922	1.05385	0.469669	0.687084	-0.325449	-0.38779	0.199172
Karim006_PurrLaut_6_1312,wav	Karim	male	10	13.657	190	4.31042	2.60687	1.38995	0.444193	1.37934	0.177902	0.449759	-0.337516	-0.497575	0.441254
Karim006_PurrLaut_7_1312,wav	Karim	male	10	10.848	160	4.54386	2.51964	1.35848	1.21375	1.07506	0.609297	0.609369	-0.176174	-0.077184	0.268377
Kelly_0001_Purr_1_1709,wav	Kelly	female	11	13.92	160	4.31402	2.46934	0.853677	0.422665	0.98072	0.351243	0.651663	1.21523	0.233115	0.335077
Kelly_0001_Purr_2_1709,wav	Kelly	female	11	13.011	140	4.61838	2.07387	0.654462	0.471594	0.947929	0.789509	1.18355	1.18994	0.578423	0.382011
Kelly_0001_Purr_3_1709,wav	Kelly	female	11	9.075	230	5.20491	1.15449	0.264584	0.662288	0.84898	0.600767	1.41077	1.15136	0.459299	0.416978
Kelly_0001_Purr_4_1709,wav	Kelly	female	11	1.606	200	4.17853	1.71785	0.859449	0.40872	0.665047	0.00844049	0.359239	0.559117	0.0406081	0.156969
Kelly_0001_Purr_5_Geklapper_1709,wav	Kelly	female	11	7.641	670	2.75744	0.243371	0.927494	0.202358	0.323535	0.0914502	0.00505319	-0.104508	-0.0226333	-0.036043
Kelly_0001_Purr_6_1709,wav	Kelly	female	11	1.19	170	4.14661	2.11143	0.898697	0.524035	0.624897	0.303216	0.477416	0.732389	0.302002	0.368261
Kelly_0001_Purr_7_leise_1709,wav	Kelly	female	11	9.913	260	3.10904	1.60003	-0.0426439	0.0648813	0.365235	0.227984	0.890394	0.771392	0.351706	0.0873467
Kelly_0001_Purr_8_leise_1709,wav	Kelly	female	11	8.972	190	3.05787	1.9954	0.249716	0.0504833	0.602149	0.615093	1.01751	0.645701	0.293413	0.1333
Kelly_0001_Purr_9_Tiktak_1709,wav	Kelly	female	11	12.467	180	3.98781	2.05399	0.412036	0.371438	0.419655	0.238811	0.690338	0.556034	0.543	0.26403
Kelly_0002_Purr_1_1709,wav	Kelly	female	11	7.078	130	3.26127	2.29607	0.91053	0.66559	0.762098	0.583906	0.778756	0.494524	0.425453	0.0799263
Kelly_0002_Purr_2_1709,wav	Kelly	female	11	5.19	140	3.94173	2.31597	0.738126	0.619882	0.954681	0.594619	0.783431	0.876869	0.54825	0.576653
Kelly_0002_Purr_3_1709,wav	Kelly	female	11	5.235	190	4.06652	1.2879	0.415986	0.440807	1.1009	0.491305	0.851263	1.19093	0.55414	0.693172
Kelly_0002_Purr_4_1709,wav	Kelly	female	11	4.089	280	4.37654	0.725242	0.30782	0.700145	0.775705	0.495393	0.897491	1.08485	0.542267	0.537894
Kelly_0002_Purr_5_1709,wav	Kelly	female	11	7.155	280	3.72314	0.908849	0.5168	0.318027	0.74206	0.466219	0.602348	0.827996	0.532234	0.573813
Kelly_0002_Purr_7_leise_1709,wav	Kelly	female	11	10.297	250	1.65209	0.971466	0.254502	0.134889	0.644527	0.490578	0.582899	0.412986	0.256309	-0.0336391
Kelly_0002_Purr_8_1709,wav	Kelly	female	11	26.457	260	2.27544	1.05538	0.414968	0.0999311	0.423627	0.435835	0.599724	0.435581	0.458576	0.150205
Kelly_0004_Purr_1_2109,wav	Kelly	female	11	22.534	240	3.34932	1.28218	0.803784	0.563498	0.311559	0.353201	0.80578	0.715092	0.124836	-0.115796
Kelly_0004_Purr_2_laut_2109,wav	Kelly	female	11	6.643	190	3.99338	2.14907	0.949076	1.15054	0.666331	0.135942	1.36889	0.652447	0.213	0.523402
Kelly_0004_Purr_3_2109,wav	Kelly	female	11	13.139	170	2.83162	1.77082	0.900094	0.745325	0.839879	0.560005	0.698405	0.435597	0.265718	0.0267886
Kelly_0004_Purr_5_2109,wav	Kelly	female	11	6.624	170	2.45327	1.36583	1.1912	0.776064	0.866537	0.645221	0.847881	0.995383	0.441798	0.242626
Kelly_0004_Purr_6_Geklapper_2109,wav	Kelly	female	11	13.478	110	1.69084	2.20572	1.13175	1.16609	1.17163	0.760167	0.941825	0.765118	0.498209	0.476372
Kelly_0004_Purr_7_2109,wav	Kelly	female	11	6.88	120	4.10682	2.31877	1.15406	1.06469	0.838285	0.651108	0.83507	0.554589	0.374143	0.40358
Kelly_0004_Purr_8_leise Tiktak_2109,wav	Kelly	female	11	11.02	90	2.64646	2.52615	1.00098	1.03209	1.13515	0.756937	0.605449	0.237928	0.438853	0.453694
Kelly_0005_Purr_5_laut_2109,wav	Kelly	female	11	9.273	100	3.66559	2.62564	1.45478	0.838469	1.1519	0.526273	0.878115	1.04136	0.464068	0.416501
Kelly_0006_Purr_5_laut mit Schnuppern_2109,wav	Kelly	female	11	7.04	90	2.96816	2.99003	1.68942	0.817693	1.38992	0.409103	0.741256	0.652272	0.244283	0.605977
Kelly_0008_Purr_1_2309,wav	Kelly	female	11	10.412	190	3.23078	1.71631	1.06326	0.493439	0.903061	0.346636	0.603498	0.867521	0.761919	0.363286
Kelly_0008_Purr_2_Tiktak_2309,wav	Kelly	female	11	8.249	300	3.81322	0.838267	0.359627	0.458366	0.686888	0.292695	0.720904	0.982027	0.673615	0.236551
Kelly_0008_Purr_3_Tiktak_2309,wav	Kelly	female	11	10.233	360	3.56919	0.555518	0.511072	0.376718	0.866363	0.453787	0.663525	0.989064	0.515058	0.321986
Kelly_0010_Purr_1_kurz_2409,wav	Kelly	female	11	2.649	240	1.19641	1.88817	0.670494	0.641952	1.03196	0.203335	0.684948	0.952221	-0.289663	0.370787
Kelly_0010_Purr_2_kurz_2409,wav	Kelly	female	11	3.673	90	2.04944	2.03861	1.53931	1.26799	1.2642	0.581452	1.05474	0.786973	0.344816	0.367621
Kelly_0010_Purr_3_2409,wav	Kelly	female	11	10.137	120	1.73408	1.71258	1.28397	1.08633	1.2081	0.60564	1.04762	0.871646	0.353364	0.420031
Kelly_0010_Purr_4_leise_2409,wav	Kelly	female	11	30.047	110	0.771676	1.69782	1.19153	1.0393	0.891077	0.514826	0.873058	0.415722	0.265437	0.237487
Kelly_0010_Purr_5_kurz_2409,wav	Kelly	female	11	3.686	120	3.03999	2.85383	1.7645	1.30122	1.07637	0.331499	0.810782	0.565891	0.30794	0.692627
Kelly_0010_Purr_6_2409,wav	Kelly	female	11	10.451	160	1.8447	2.2173	1.09913	1.05166	0.940789	0.305863	0.768078	0.665045	0.441908	0.415589
Kelly_0010_Purr_7_kurz_2409,wav	Kelly	female	11	3.283	120	2.50823	3.07585	1.95288	1.11536	1.35037	0.633365	0.985777	0.747823	0.704601	0.481317
Kelly_0010_Purr_8_Geklapper_2409,wav	Kelly	female	11	11.552	110	2.76161	2.44538	1.64537	1.03305	1.15134	0.819043	0.760167	0.918032	0.607124	0.257424
Kelly_0010_Purr_9_leiseTiktak_2409,wav	Kelly	female	11	21.286	140	2.55603	1.98199	1.54119	0.586494	0.419635	0.392508	0.352512	0.122684	0.310865	0.178497
Kelly_0011_Purr_1_kurz_2409,wav	Kelly	female	11	2.713	110	2.67117	2.08172	1.81078	0.913526	1.06634	0.505753	0.514863	0.387004	0.349503	0.358845
Kelly_0011_Purr_2_kurz_2409,wav	Kelly	female	11	1.126	210	3.61191	2.93086	0.814152	0.58054	0.566583	0.0755244	0.567184	0.805241	0.154873	0.292693
Kelly_0011_Purr_3_zweimalkurz_2409,wav	Kelly	female	11	3.328	210	3.29169	2.25625	1.3875	0.754648	0.784534	0.548017	0.669199	0.927111	0.507905	0.286371
Kelly_0011_Purr_4_leise_2409,wav	Kelly	female	11	7.916	100	3.08907	2.10683	1.53147	0.728566	0.848998	0.878796	1.03575	0.887394	0.772152	0.345084
Kelly_0099_Purr_1_1509,wav	Kelly	female	11	7.27	280	4.63462	1.32998	0.130723	0.543641	0.428231	0.00803312	0.829145	0.776687	0.269494	0.173387
Kelly_0099_Purr_2_1509,wav	Kelly	female	11	16.537	220	4.1193	1.6681	0.368512	0.524004	0.413621	0.224939	0.847462	0.515688	0.425596	0.119252
Kelly_0099_Purr_3_laut_1509,wav	Kelly	female	11	2.483	140	3.68358	2.32191	0.679644	0.483251	0.636001	0.506909	1.06869	0.842108	0.310032	0.0241558
Kelly_0099_Purr_3_lautGeklapper_1509,wav	Kelly	female	11	6.451	200	3.28821	2.28392	0.659518	0.416551	0.704889	0.147014	0.689836	0.592838	0.272501	-0.019247
Kelly_0100_Purr_1_1509,wav	Kelly	female	11	4.096	180	3.37191	2.12039	0.985955	1.01488	0.894431	0.502442	1.03594	0.869319	0.216087	0.0335771
Kelly_0100_Purr_2_lautkurz_1509,wav	Kelly	female	11	2.566	340	2.80545	2.38076	1.08458	0.661206	1.19039	0.483551	0.824094	0.617564	0.264477	0.31599
Kelly_0100_Purr_3_1509,wav	Kelly	female	11	5.715	140	3.28079	1.75357	1.15246	0.887507	1.11383	0.388471	0.656046	0.631644	0.192746	0.382017
Kelly_0100_Purr_4_kurz_1509,wav	Kelly	female	11	1.414	90	4.64047	2.92485	1.21118	1.03252	0.915237	0.376708	0.801227	0.699043	0.561524	0.61746
Kelly_0101_Purr_1_Schnuppern_1509,wav	Kelly	female	11	9.408	180	3.49708	2.50598	1.5465	0.932796	1.19478	0.398479	0.686412	0.848644	0.287057	0.482028
Kelly_0101_Purr_2_Schnuppern_1509,wav	Kelly	female	11	2.278	150	4.94607	1.90367	1.0672	0.706133	1.11348	0.192375	0.508115	0.898473	0.169466	0.465223
Kelly_0101_Purr_3_1509,wav	Kelly	female	11	8.224	310	4.65446	1.01988	0.735474	1.01265	-0.115067	0.271336	1.25586	0.23427	0.155982	0.689063
Kelly_0101_Purr_4_1509,wav	Kelly	female	11	17.619	350	4.62625	0.753022	0.56206	1.23486	-0.17938	0.00545967	1.20478	0.463568	0.0768903	0.704775
Kelly_0101_Purr_5_1509,wav	Kelly	female	11	15.897	290	4.62333	1.45919	0.427183	0.266882	0.0805194	0.175853	0.883341	0.528522	0.335258	0.548185
Kelly_0101_Purr_6_kurz_1509,wav	Kelly	female	11	3.321	160	5.97949	2.72027	0.276251	0.302372	0.860197	0.136757	0.933889	0.920128	0.199381	0.825343
Kelly_0101_Purr_7_1509,wav	Kelly	female	11	13.35	200	4.35728	2.15255	0.679264	0.116698	0.218332	0.439828	0.722658	0.566723	0.685511	0.365338
Lilly_0014_Purr_1_2809,wav	Lilly	female	12	16.467	350	2.64186	1.08289	0.0935042	1.01281	0.935554	0.734892	0.18403	-0.171529	0.196037	-0.0204238
Lilly_0014_Purr_2_2809,wav	Lilly	female	12	4.556	560	1.90355	1.4808	0.496473	1.07672	1.19209	1.20136	0.153804	-0.0980507	0.448128	-0.138596
Lilly_0014_Purr_3_kurz_2809,wav	Lilly	female	12	1.094	220	3.0301	1.6264	0.694607	1.69358	1.06908	1.19591	0.177063	-0.117306	-0.154298	0.0864212
Lilly_0014_Purr_4_mitLeckerlie_2809,wav	Lilly	female	12	8.915	330	2.84128	1.04124	0.131827	1.25545	1.3039	0.769857	0.138283	-0.405636	0.428763	0.112693
Lilly_0014_Purr_5_kurz_2809,wav	Lilly	female	12	1.824	350	3.63092	1.28754	-0.0590978	1.0922	1.61178	0.612351	0.00416533	-0.530128	0.408036	0.271077
Lilly_0014_Purr_6_kurz_2809,wav	Lilly	female	12	2.355	700	1.86764	2.19174	0.787333	1.41348	1.61227	0.828468	-0.168796	-0.197049	-0.00644411	-0.0214153
Lilly_0016_Purr_1_2909,wav	Lilly	female	12	6.611	260	2.98958	1.01311	0.814168	0.918903	0.816828	1.2593	0.595696	0.17573	0.167743	0.168663
Lilly_0016_Purr_2_mitLeckerlie_2809,wav	Lilly	female	12	12.275	230	2.66087	1.07249	0.574035	1.09685	1.05955	1.28717	0.619288	0.235435	0.215768	0.182063
Lilly_0016_Purr_3_2909,wav	Lilly	female	12	5.203	350	1.86021	0.497848	0.912207	0.682692	0.949614	1.03683	0.493956	0.29552	0.301492	0.243428
Lilly_0016_Purr_4_2909,wav	Lilly	female	12	3.59	290	3.13171	0.411678	0.147601	1.16742	1.12333	1.18816	0.374379	0.336202	0.165088	0.0575449
Lilly_0018_Purr_1_mitLeckerlie_2909,wav	Lilly	female	12	1.945	210	1.54274	2.23083	1.09561	1.86469	1.68411	1.02215	0.23057	-0.0374094	-0.115519	0.0750365
Lilly_0018_Purr_2_leise_2909,wav	Lilly	female	12	3.916	130	2.3721	1.34781	1.27972	0.834539	0.820423	0.832679	0.553154	0.266309	0.403459	0.279545
Lilly_0018_Purr_3_kurz_2909,wav	Lilly	female	12	1.836	140	2.77204	2.80543	1.07387	2.12745	1.54999	0.948723	0.274062	0.0944382	-0.0767114	0.599872
Lilly_0018_Purr_4_mitLeckerlie_2909,wav	Lilly	female	12	1.177	560	1.37549	1.19323	0.899989	0.999807	1.06997	0.085808	0.223323	-0.189796	-0.420089	0.488586
Lilly_0018_Purr_5_leise_2909,wav	Lilly	female	12	4.608	110	3.08446	2.47298	1.48	1.13939	0.960181	1.15714	0.544431	0.13217	0.204885	0.451519
Lilly_0018_Purr_6_2909,wav	Lilly	female	12	5.203	160	2.43785	1.55202	1.70202	1.12494	0.760693	0.740664	0.141884	0.000679573	0.269219	0.328941
Lilly_0018_Purr_7_2909,wav	Lilly	female	12	11.116	250	2.38466	1.58232	1.52057	1.18873	1.06499	0.935846	0.316207	-0.0266295	0.086646	0.244007
Lilly_0023_Purr_2_mitLeckerlie_1010,wav	Lilly	female	12	10.016	190	2.04777	1.59775	1.22341	1.60791	1.20795	0.83642	0.350435	-0.0427411	0.07195	0.193404
Lilly_0023_Purr_3_mitLeckerlie_1010,wav	Lilly	female	12	4.32	150	2.83967	2.74338	0.960006	1.56252	1.56143	1.10697	-0.137451	-0.177904	0.0548549	0.36039
Lilly_0023_Purr_4_1010,wav	Lilly	female	12	5.836	320	2.10015	0.936925	1.15556	1.21813	1.15097	0.693208	0.208507	0.0611313	0.0851444	0.200746
Lilly_0023_Purr_5_kurz_1010,wav	Lilly	female	12	1.593	190	3.29972	2.0878	0.71324	1.88649	1.4482	0.939649	0.0378997	-0.297381	-0.363149	0.594148
Lilly_0023_Purr_6_kurz_1010,wav	Lilly	female	12	1.497	190	3.301	2.15528	0.736663	1.89589	1.48528	0.952233	0.0296115	-0.265042	-0.329609	0.589019
Lilly_0023_Purr_8_kurz_1010,wav	Lilly	female	12	2.304	440	2.72208	1.72481	0.735342	1.32298	1.20681	1.15345	-0.211047	-0.22163	0.140269	0.13402
Lilly_0024_Purr_1_kurz_1010,wav	Lilly	female	12	1.862	210	2.90013	2.64191	1.08665	1.27741	1.18751	0.961939	-0.143714	-0.037715	0.0149133	0.236786
Lilly_0024_Purr_2_mitLeckerlie_1010,wav	Lilly	female	12	15.372	390	3.47742	0.569547	0.67391	1.10468	0.701329	0.341439	0.0553857	-0.538072	-0.231883	-0.0891268
Lilly0029_Purr_2_2101,wav	Lilly	female	12	12.108	200	3.14025	1.78497	0.961129	1.54048	1.42148	0.734332	-0.165604	-0.473483	-0.0040008	0.292834
Lilly0029_Purr_5_2101,wav	Lilly	female	12	4.467	290	1.74743	1.87127	0.856127	1.78178	1.40325	0.759187	-0.346705	-0.535487	0.00298708	0.266183
Lilly0029_Purr_6_2101,wav	Lilly	female	12	3.04	290	2.53961	0.983494	0.847697	1.51319	1.46529	0.905801	-0.141206	-0.55128	0.28875	0.409799
Lilly0029_Purr_7_2101,wav	Lilly	female	12	5.203	210	2.2912	1.61097	1.42824	1.55545	1.14351	0.619124	0.386298	-0.149068	0.104487	0.312552
Lilly0029_PurrLaut_1_2101,wav	Lilly	female	12	9.331	160	3.08718	1.65344	1.0485	1.54479	1.42325	1.16041	-0.174759	-0.468719	0.14766	0.341158
Lilly0029_PurrLaut_3_2101,wav	Lilly	female	12	3.148	140	2.59112	1.88336	0.843601	1.53061	1.44682	0.666647	0.23489	-0.295184	0.0574097	0.422075
Lilly0029_PurrLaut_4_2101,wav	Lilly	female	12	4.147	80	1.46978	2.29518	1.34354	1.77202	1.16891	0.697176	-0.124288	-0.455165	0.017753	0.168405
Lilly0032_Purr_2_2201,wav	Lilly	female	12	1.382	600	1.24115	1.15165	0.398002	1.20508	1.42111	-0.0184189	-0.703554	-0.887427	-0.223515	0.401191
Lilly0032_Purr_3_2201,wav	Lilly	female	12	7.417	290	2.49506	0.797853	0.911808	0.905243	0.880646	0.311646	-0.0957336	-0.260628	-0.0675257	0.127484
Lilly0032_Purr_4_2201,wav	Lilly	female	12	16.428	350	2.12254	1.1801	0.721339	1.09733	0.931425	0.172889	-0.374007	-0.713839	0.103068	0.256112
Lilly0032_Purr_5_2201,wav	Lilly	female	12	4.179	320	1.74521	1.04536	0.94141	1.25068	1.00798	0.196086	-0.267979	-0.378279	0.129795	0.304596
Lilly0032_PurrLaut_1_2201,wav	Lilly	female	12	4.006	1200	2.58511	1.69513	0.339637	1.07382	1.19452	1.08619	-0.336117	-0.495469	0.839122	0.0676399
Linus_0015_Purr_1_2909,wav	Linus	male	13	10.15	160	2.72958	1.74716	-0.152711	0.778697	1.52882	0.940614	0.97769	0.363358	0.571927	0.0767513
Linus_0015_Purr_2_leise_2909,wav	Linus	male	13	7.699	350	3.1599	0.132565	0.268772	0.261012	0.330911	0.670512	0.720051	-0.324496	0.10909	0.0402945
Linus_0015_Purr_3_2909,wav	Linus	male	13	2.572	270	1.68132	0.937371	1.053	0.726403	1.03495	1.23353	0.970458	0.0883621	0.477106	0.214827
Linus_0015_Purr_4_2909,wav	Linus	male	13	2.668	270	2.22685	1.43231	0.522353	0.653573	1.16184	0.978454	1.33661	0.59935	0.498221	0.133868
Linus_0015_Purr_5_2909,wav	Linus	male	13	1.728	510	0.205844	0.0717836	0.0912187	1.03679	1.169	0.792549	0.927994	-0.346702	-0.0267651	-0.0653237
Linus_0015_Purr_6_2909,wav	Linus	male	13	1.913	500	0.669164	0.335549	1.00055	0.967659	1.45873	1.03855	0.808338	-0.34291	0.215722	-0.0302183
Linus_0015_Purr_7_2909,wav	Linus	male	13	10.15	550	1.18511	0.0788461	1.00515	0.680695	1.32293	0.715689	0.588257	-0.431004	-0.113686	-0.120086
Linus_0017_Purr_2_2909,wav	Linus	male	13	3.315	330	1.13191	0.272476	1.03573	1.05829	1.41091	1.05347	0.848181	0.0482084	0.324714	0.263435
Linus_0017_Purr_3_2909,wav	Linus	male	13	1.504	1190	0.12328	0.904685	0.765136	1.01834	1.47508	0.809466	1.00745	-0.184467	0.100634	0.142537
Linus_0019_Purr_1_HGStrasse_2909,wav	Linus	male	13	2.022	390	1.75157	0.156793	-0.225649	0.626948	1.37195	0.618271	0.988472	0.376312	0.440889	0.0274862
Linus_0020_Purr_1_2909,wav	Linus	male	13	1.536	1320	-0.58977	1.17785	-0.0585904	0.595192	1.35076	-0.0616969	0.156728	-0.299536	0.0529689	-0.250079
Linus_0020_Purr_3_2909,wav	Linus	male	13	1.388	140	0.595749	1.71219	0.32915	0.792364	1.34287	0.312819	0.709488	-0.167657	0.12636	-0.22332
Linus_0022_Purr_1_1010,wav	Linus	male	13	4.288	210	2.44661	0.701609	0.663014	1.18878	1.32287	0.947583	0.594643	0.027565	0.345696	0.349064
Linus_0022_Purr_2_1010,wav	Linus	male	13	3.539	420	0.556564	0.949899	0.397014	0.813799	1.7717	0.501582	0.903557	0.162018	0.127135	-0.135885
Linus_0022_Purr_3_1010,wav	Linus	male	13	5.286	220	0.617366	1.21721	0.741984	0.858152	0.958952	0.023326	0.109967	-0.2842	0.135413	0.0702591
Linus_0022_Purr_4_1010,wav	Linus	male	13	8.454	180	0.649433	1.37564	0.492718	0.933564	1.07368	0.140014	0.375477	0.00574987	0.222805	-0.14603
Linus_0022_Purr_5_1010,wav	Linus	male	13	2.726	100	2.64701	2.26797	0.486939	0.979778	1.60946	1.13291	0.728074	0.243652	0.518219	0.432155
Linus_0022_Purr_6_1010,wav	Linus	male	13	5.139	160	2.02803	2.31244	0.502843	1.12597	1.51823	0.64021	0.746875	-0.00525642	0.693838	-0.392433
Linus_0022_Purr_7_1010,wav	Linus	male	13	2.963	680	1.67791	2.33313	1.07707	1.0783	1.88109	0.345788	0.722188	-0.0511182	0.197465	-0.0139588
Linus_0022_Purr_8_1010,wav	Linus	male	13	7.161	1020	1.32831	0.864716	0.41139	0.957648	1.37566	0.417932	0.826265	0.240711	0.294602	-0.0925871
Linus_0022_Purr_9_1010,wav	Linus	male	13	5.228	200	2.37854	1.53719	0.701377	0.808731	1.32694	0.608503	0.946874	0.550247	0.59164	-0.0445995
Linus0026_PurrLaut_1_2101,wav	Linus	male	13	3.808	1130	2.04145	2.08178	0.894192	0.586282	1.30318	0.477913	0.721174	-0.0220269	0.370518	0.120906
Linus0026_PurrLaut_2_2101,wav	Linus	male	13	10.035	1040	1.21656	2.44925	1.19681	0.623547	1.3943	0.779204	0.898068	0.206292	0.499794	0.133322
Linus0026_PurrLaut_3_2101,wav	Linus	male	13	3.449	1410	0.900451	1.56343	0.876514	0.526117	0.98535	0.395327	0.611377	0.0692994	0.4363	0.187989
Linus0026_PurrLaut_4_2101,wav	Linus	male	13	11.558	850	2.01756	1.62189	1.14614	0.802993	1.45444	0.625963	0.633417	0.084983	0.411233	0.231413
Linus0026_PurrLaut_5_2101,wav	Linus	male	13	7.75	880	0.662881	2.28113	1.11941	0.686703	1.54018	0.693861	0.726506	0.138518	0.42443	0.165902
Linus0026_PurrLaut_6_2101,wav	Linus	male	13	2.592	60	1.89009	1.47365	0.92134	1.24448	1.56995	0.983592	0.871614	0.39569	0.660365	0.325883
Linus0026_PurrLaut_7_2101,wav	Linus	male	13	5.529	120	2.53179	1.51813	0.897572	1.38586	1.30594	0.877792	1.00359	0.0033583	0.387944	0.325698
Linus0026_PurrLaut_8_2101,wav	Linus	male	13	2.406	180	1.81854	2.30395	1.24022	1.04907	1.75093	0.881045	0.998397	0.0719149	0.40095	0.0664377
Linus0026_PurrLaut_9_2101,wav	Linus	male	13	11.283	130	2.04344	1.86199	0.957169	0.961513	1.63414	1.15558	0.937988	0.181524	0.377201	0.103399
Linus0027_PurrLaut_1_2101,wav	Linus	male	13	4.62	400	2.60094	1.08405	0.792386	0.842698	1.23972	0.599436	0.537248	0.0278876	0.435371	0.312924
Linus0028_PurLaut_1_2101,wav	Linus	male	13	4.838	520	1.67216	1.79564	0.881692	0.91854	1.42172	0.76418	0.964059	0.343748	0.529288	0.296408
Linus0028_PurLaut_2_2101,wav	Linus	male	13	4.332	220	1.40885	1.11816	0.510298	1.04766	1.1641	0.834038	0.832694	0.449086	0.683005	0.385495
Linus0028_PurLaut_3_2101,wav	Linus	male	13	1.824	220	0.545962	1.82464	0.970873	1.43443	1.59833	0.614125	0.586092	0.162616	0.2908	0.359638
Linus0028_Purr_4_2101,wav	Linus	male	13	3.488	580	0.813737	0.966034	0.0784522	1.07742	1.5307	0.81647	0.960876	0.0894425	0.532406	0.281229
Linus0030_Purr_1_2201,wav	Linus	male	13	1.619	180	0.273359	1.25906	0.585035	1.03798	1.47335	0.991297	0.603725	0.03151	0.1395	0.272006
Linus0030_Purr_2_2201,wav	Linus	male	13	6.528	260	-0.369826	0.97103	0.845467	0.992978	0.285842	0.00946119	0.502468	-0.340831	-0.179328	0.0201181
Linus0030_Purr_3_2201,wav	Linus	male	13	16.652	460	-0.259901	0.512876	0.961983	0.772231	0.700261	0.200138	0.280974	-0.299794	-0.218533	0.109366
Linus0030_Purr_4_2201,wav	Linus	male	13	10.425	1150	-0.778802	-0.111025	0.860433	0.980922	0.795773	0.629188	0.349484	-0.539341	-0.105348	0.0363082
Linus0031_Purr_1_2201,wav	Linus	male	13	9.19	630	0.566018	-0.328731	1.1851	0.271009	0.579928	0.722087	0.20171	-0.771775	0.265168	0.0390755
Linus0031_Purr_2_2201,wav	Linus	male	13	10.668	910	0.485557	-0.615647	1.47469	0.258491	0.414114	0.722866	0.269969	-1.01145	0.27584	0.135849
Linus0031_Purr_3_2201,wav	Linus	male	13	7.98	310	0.75838	0.176539	0.891155	0.342918	0.509416	0.491847	0.238875	-0.695396	0.176914	-0.0377241
Linus0031_Purr_4_2201,wav	Linus	male	13	6.016	330	0.339016	0.616303	0.180719	0.726126	0.834471	0.193144	0.0102826	-0.368244	0.0959752	0.113075
Luna_0088_Purr_1_2307,wav	Luna	female	14	2.099	110	3.65131	3.27018	0.916547	1.48458	0.873749	0.219956	0.226131	0.212417	0.501228	0.626311
Luna_0088_PurrSniff_1_2307,wav	Luna	female	14	2.86	470	1.93581	2.88809	2.3354	0.969386	1.16411	0.400968	0.63814	0.167822	0.623705	0.372768
Luna_0088_PurrSniff_2_2307,wav	Luna	female	14	10.393	140	4.70909	2.90712	1.40629	1.32476	1.03191	0.388834	0.218565	0.298165	0.663802	0.625024
Luna0014_Purr_1_2712,wav	Luna	female	14	37.891	90	1.73523	3.49135	2.53858	1.61864	1.31012	0.656161	0.507364	-0.0465659	-0.148283	-0.281567
Luna0014_Purr_2_2712,wav	Luna	female	14	27.251	110	2.47864	3.35967	2.10551	1.49896	1.34074	0.552777	0.270444	-0.166792	-0.241967	-0.355222
Luna0014_Purr_3_2712,wav	Luna	female	14	23.622	100	2.54901	3.51004	2.18878	1.32735	1.46475	0.506341	0.430783	0.066728	-0.237235	-0.279852
Luna0014_Purr_4_2712,wav	Luna	female	14	36.243	110	1.69237	2.13271	3.00795	1.38408	1.03907	0.105235	0.624196	-0.0466671	0.0212033	-0.213308
Luna0014_Purr_5_2712,wav	Luna	female	14	30.569	170	1.99772	2.6291	2.98207	0.880577	1.18169	0.501691	0.497658	-0.146218	0.306189	-0.274197
Luna0014_PurrHiss_1_2712,wav	Luna	female	14	5.254	90	2.21716	3.353	2.61166	1.53579	1.37673	0.308367	0.339639	0.0778435	-0.3554	-0.339645
Luna0014_PurrLaut_1_2712,wav	Luna	female	14	13.363	90	3.94541	3.38036	2.01347	1.38626	1.27073	0.849211	0.772188	0.214361	-0.100173	-0.256557
Luna0014_PurrSchmatz_1_2712,wav	Luna	female	14	21.798	110	2.28137	3.60691	2.3601	1.41851	1.22714	0.259085	0.295917	0.00199724	-0.178853	-0.244469
Marek_0009_Purr_1_1905,wav	Marek	male	15	2.867	250	2.61355	3.15281	1.7434	1.03561	1.7691	1.08073	0.442589	-0.0756258	0.594806	-0.169722
Marek_0009_Purr_2_HGSprache_1905,wav	Marek	male	15	1.152	110	3.54985	2.85486	1.59386	1.55251	1.45198	0.439008	0.550779	0.227356	0.506454	0.0426869
Marek_0010_Purr_1_1905,wav	Marek	male	15	4.07	140	2.44956	2.19427	1.54563	0.700021	1.05441	0.23624	0.340269	-0.280446	0.303198	-0.0273726
Marek_0010_Purr_2_1905,wav	Marek	male	15	11.98	340	1.76342	1.64124	1.74382	0.956053	1.17564	0.292241	0.629958	-0.224193	0.178354	-0.185799
Marek_0010_Purr_3_1905,wav	Marek	male	15	24.742	250	2.83643	1.8769	1.41364	0.841138	1.20564	0.137034	0.37969	-0.231359	0.09918	-0.270836
Marek_0010_Purr_4_1905,wav	Marek	male	15	19.353	320	2.8137	2.53656	1.45278	0.890304	1.15454	0.168515	0.256532	-0.266703	-0.019066	-0.240927
Marek_0010_Purr_5_1905,wav	Marek	male	15	8.012	140	3.18742	2.11533	1.65266	0.855354	1.48333	0.873391	0.477304	0.0908829	0.2853	-0.0838019
Marek_0015_Purr_1_2005,wav	Marek	male	15	5.292	330	2.86673	1.43509	1.44213	0.890707	1.2803	0.710265	0.5462	-0.28612	0.526048	0.151998
Marek_0015_Purr_2_2005,wav	Marek	male	15	21.798	300	2.84184	1.69323	1.33071	0.929586	1.54371	0.617384	0.494019	-0.262766	0.191204	-0.111878
Marek_0015_Purr_3_2005,wav	Marek	male	15	14.771	230	2.32314	1.76015	1.50347	1.17841	1.59365	0.68266	0.490156	-0.127214	0.439255	-0.0919143
Marek_0015_Purr_4_Hupe_2005,wav	Marek	male	15	12.614	230	2.8581	2.3884	1.70612	1.08275	1.5055	0.842295	0.666026	-0.317959	0.235727	0.0409524
Marek_0015_PurrKauen_1_2005,wav	Marek	male	15	4.928	100	2.91738	1.64534	2.13626	1.54489	1.44302	0.668345	0.715673	0.182361	0.206295	0.112019
Marek_0020_Purr_1_2005,wav	Marek	male	15	5.593	400	2.25847	1.59778	1.46028	0.993526	1.06615	0.391454	0.656776	0.0497432	0.298186	0.105027
Marek_0020_Purr_2_2005,wav	Marek	male	15	3.82	250	3.31966	3.30185	1.85108	1.35488	1.3592	0.623994	0.87557	-0.0770603	0.0722485	-0.217132
Marek_0021_Purr_1_2005,wav	Marek	male	15	15.072	240	2.04666	1.78345	1.55231	1.23717	1.31354	0.365578	0.524451	-0.0376737	0.272743	-0.0338965
Marek_0021_Purr_2_2005,wav	Marek	male	15	1.977	290	3.31679	1.5728	2.43791	0.971426	2.12028	0.731829	0.730489	-0.213797	0.109194	-0.0279552
Marek_0021_Purr_3_2005,wav	Marek	male	15	5.785	140	2.41868	2.41686	1.72896	1.4305	1.47868	0.289047	0.986828	0.224032	0.194435	0.0957697
Marek_0021_Purr_4_mit Kauen_2005,wav	Marek	male	15	7.5	310	2.1406	1.89331	1.84795	1.4872	1.30064	0.386085	0.830247	-0.028225	0.275742	-0.126167
Marek_0023_Purr_1_2205,wav	Marek	male	15	5.504	110	2.29089	1.72278	1.50039	1.37883	1.26585	0.532224	0.519657	0.105004	0.526297	0.128846
Marek_0023_Purr_10_2205,wav	Marek	male	15	3.737	190	2.36019	1.93038	1.8226	1.42976	1.3752	0.657025	0.272407	-0.256897	-0.0408826	-0.385194
Marek_0023_Purr_2_2205,wav	Marek	male	15	12.32	170	1.54711	1.81023	1.81026	1.05464	1.65073	0.286807	0.800338	-0.161333	0.537693	-0.0716089
Marek_0023_Purr_3_2205,wav	Marek	male	15	1.51	390	2.30929	3.29328	1.22789	1.04375	1.69411	0.79443	0.444796	-0.480339	0.821878	-0.163471
Marek_0023_Purr_4_mit Kauen_2205,wav	Marek	male	15	6.496	270	0.944519	1.3377	1.777	1.15475	1.22951	0.405549	0.834688	0.198707	0.759744	0.0645054
Marek_0023_Purr_5_2205,wav	Marek	male	15	14.739	80	1.66225	2.32083	1.47829	1.4227	1.61866	0.615228	0.691251	0.0491825	0.753271	-0.0447184
Marek_0023_Purr_6_2205,wav	Marek	male	15	3.552	770	0.941395	2.02399	1.70618	1.36559	1.75331	0.394084	0.698821	-0.127323	0.636323	-0.292202
Marek_0023_Purr_7_2205,wav	Marek	male	15	3.481	190	3.39777	2.0121	2.08816	1.22328	1.2405	0.411233	-0.0450917	-0.143731	-0.214829	-0.317949
Marek_0023_Purr_8_2205,wav	Marek	male	15	4.486	130	2.82979	3.04484	1.74442	1.43976	1.32245	0.650597	0.336332	-0.55117	0.387736	-0.324576
Marek_0023_Purr_9_HGMeow_2205,wav	Marek	male	15	9.606	200	3.07453	2.12774	1.41279	1.244	1.36592	0.601198	0.25329	-0.164167	0.204802	-0.26802
Mia_0089_Purr_1_leise_2307,wav	Mia	female	16	39.82	100	0.430484	2.75443	2.10901	1.53969	1.15126	0.311334	0.312225	0.0154036	0.101428	-0.245026
Mia_0089_Purr_2_2307,wav	Mia	female	16	36.819	80	2.46631	3.1794	2.14764	1.25519	1.27661	0.671573	0.683443	0.41957	0.129068	-0.15737
Mia_0089_Purr_3_2307,wav	Mia	female	16	3.379	150	4.75402	2.11128	0.612879	0.925298	1.27025	0.792355	1.08128	1.15573	0.638487	0.0267757
Mia_0089_Purr_4_2307,wav	Mia	female	16	6.675	70	2.86925	2.7119	2.22924	1.52137	1.26927	0.703361	1.03959	0.898377	0.284711	0.100689
Mia_0089_Purr_5_2307,wav	Mia	female	16	31.897	110	2.67847	1.86418	2.26013	1.47523	1.30905	0.676846	1.09391	0.625043	0.266597	0.079148
Mia_0089_Purr_6_2307,wav	Mia	female	16	11.859	80	2.84229	3.03158	2.04915	1.36468	1.36514	0.902334	0.854641	0.395604	0.134292	-0.0730148
Mia_0089_Purr_7_2307,wav	Mia	female	16	4.102	150	2.85578	2.27983	0.908009	1.07622	0.924503	0.420852	0.521091	0.377728	0.805901	0.752012
Mia_0089_Purr_8_2307,wav	Mia	female	16	7.52	100	2.93418	2.63556	1.16494	1.19402	0.989674	0.418126	0.565537	0.335571	0.789071	0.599314
Mia_0096_Purr_1_3007,wav	Mia	female	16	1.318	100	4.06564	3.63067	1.21654	1.59152	0.948745	0.68743	0.485172	0.416941	0.673376	0.629211
Mia_0096_Purr_10_3007,wav	Mia	female	16	13.344	210	3.09159	2.03002	0.944461	0.776073	0.423738	0.0449189	0.310897	0.0686005	0.258354	0.123118
Mia_0096_Purr_11_3007,wav	Mia	female	16	10.54	220	4.53643	2.46709	0.964717	0.819475	0.309436	-0.0224805	0.148235	-0.0318706	0.462136	0.404341
Mia_0096_Purr_12_3007,wav	Mia	female	16	11.84	280	1.50775	2.40257	0.750752	0.782839	0.591732	0.163477	0.433982	0.411435	0.716286	0.463912
Mia_0096_Purr_13_leise_3007,wav	Mia	female	16	4.723	180	2.32491	2.30105	0.880744	1.06474	0.846829	0.312878	0.49982	0.261928	0.448341	0.213626
Mia_0096_Purr_14_3007,wav	Mia	female	16	5.196	160	3.86778	3.3241	0.670563	1.05668	0.647456	0.0886938	0.200369	0.211281	0.582679	0.753858
Mia_0096_Purr_15_leise_3007,wav	Mia	female	16	5.51	150	3.91699	2.53461	0.590482	0.640264	0.667978	0.468213	0.55134	0.233817	0.515592	0.453039
Mia_0096_Purr_16_leise_3007,wav	Mia	female	16	3.315	160	3.33919	1.89952	0.782348	0.73766	0.69308	0.415416	0.54625	0.241796	0.413187	0.335348
Mia_0096_Purr_17_3007,wav	Mia	female	16	2.156	200	3.53283	2.94655	0.41018	1.21428	0.708955	0.434402	0.232675	0.309207	0.53766	0.708324
Mia_0096_Purr_2_leise_3007,wav	Mia	female	16	7.475	190	2.10974	1.37736	0.844345	0.621958	0.346559	0.399265	0.590921	0.164704	0.266817	0.189659
Mia_0096_Purr_3_3007,wav	Mia	female	16	5.017	110	4.20422	3.25505	1.21651	1.38673	0.915621	0.473937	0.348324	0.31414	0.585626	0.827074
Mia_0096_Purr_4_leise_3007,wav	Mia	female	16	9.28	180	3.0582	1.14176	0.973191	0.63273	0.110107	0.328521	0.701139	0.207568	0.34302	0.28137
Mia_0096_Purr_5_3007,wav	Mia	female	16	27.571	320	3.2821	1.65484	0.393836	0.601495	0.253628	-0.0250679	0.0857446	0.0872014	0.447723	0.592943
Mia_0096_Purr_6_leise_3007,wav	Mia	female	16	5.1	190	3.30125	1.43579	1.19609	0.702632	0.163255	0.296092	0.692366	0.17212	0.326036	0.194846
Mia_0096_Purr_7_3007,wav	Mia	female	16	6.496	160	3.63969	2.92408	0.535099	1.33695	0.775222	0.452864	0.174908	0.242929	0.514903	0.672974
Mia_0096_Purr_8_3007,wav	Mia	female	16	27.763	130	3.12981	2.73386	0.79781	0.87371	0.723204	0.402063	0.635262	0.441255	0.732814	0.631503
Mia_0096_Purr_9_3007,wav	Mia	female	16	4.55	200	3.70941	2.3521	0.776053	1.36187	0.685222	0.0347633	0.254468	0.151397	0.380462	0.590339
Mia0013_Purr_1_2712,wav	Mia	female	16	23.801	350	3.90053	2.22229	0.648478	0.243848	-0.053667	-0.243403	0.00270194	-0.0885663	0.582958	0.602234
Mia0013_Purr_2_2712,wav	Mia	female	16	12.256	380	4.58628	2.04553	0.0829904	-0.34148	-0.311817	-0.257248	0.0703936	0.108737	0.562447	0.273765
Mia0013_Purr_3_2712,wav	Mia	female	16	19.468	400	4.2536	1.9992	0.536202	0.0493408	-0.331255	-0.194101	0.28408	-0.433824	0.299746	0.508951
Mia0013_Purr_4_2712,wav	Mia	female	16	10.38	410	3.86406	2.12824	0.67086	0.22218	-0.331276	-0.360354	0.224575	-0.00654103	0.385101	0.312133
Mia0013_PurrGurr_1_2712,wav	Mia	female	16	13.587	200	4.47872	2.96325	1.03199	0.521833	0.269064	0.0913777	0.501028	0.434763	0.762574	0.332685
Mia0013_PurrGurr_2_2712,wav	Mia	female	16	11.244	280	5.20433	2.74365	0.61239	0.039454	-0.0755111	-0.0413645	0.334906	0.282559	0.555986	0.104245
Mia0013_PurrGurr_3_2712,wav	Mia	female	16	21.286	390	4.01184	2.26223	0.29183	-0.438681	-0.432243	-0.25828	0.211957	0.137379	0.381572	0.174887
Mia0013_PurrLaut_5_2712,wav	Mia	female	16	9.785	160	4.68553	3.5145	1.03148	1.20755	0.224325	-0.159098	-0.0203582	0.111238	0.948148	0.835692
Mina0035_PurrLaut_2_0802,wav	Mina	female	17	2.72	110	2.21808	2.25679	1.28179	0.974904	1.36052	0.695767	0.512054	0.0578496	0.381494	0.317017
Mina0035_PurrLeise_1_0802,wav	Mina	female	17	24.716	370	0.107367	1.5876	0.223009	0.684823	0.678203	0.32761	0.271398	-0.0274153	0.289531	0.142188
Mina0036_Purr_1_0802,wav	Mina	female	17	5.132	140	1.35696	1.88141	0.999406	1.07088	1.23266	0.819062	0.664677	0.161476	0.425483	0.391334
Mina0036_Purr_2_0802,wav	Mina	female	17	2.688	140	1.3779	1.66743	0.960389	1.2044	1.45834	0.824688	0.730835	0.0848169	0.403067	0.475956
Mina0036_PurrLeise_1_0802,wav	Mina	female	17	8.153	220	1.21273	1.52994	0.288005	0.538301	0.980405	0.757987	0.716249	0.121633	0.368381	0.322704
Mina0037_Purr_1_0802,wav	Mina	female	17	4.94	380	2.34766	0.831986	0.533731	0.904311	0.853691	0.0104432	-0.0161193	-0.308291	0.205083	0.261104
Mina0037_PurrLeise_3_0802,wav	Mina	female	17	9.228	260	2.07177	1.02211	0.770965	0.715008	0.900418	0.208478	0.0684615	-0.144772	0.425211	0.203501
Mina0037_PurrLeise_4_0802,wav	Mina	female	17	6.656	360	2.24166	0.812216	0.658998	0.626769	0.811384	0.0931933	0.0935919	-0.261397	0.347901	0.201774
Mina0037_PurrLeise_5_0802,wav	Mina	female	17	10.444	180	2.30983	1.50332	0.635264	0.58818	0.805057	0.215384	0.148681	-0.0826015	0.489357	0.341883
Mina0037_PurrLeise_6_0802,wav	Mina	female	17	8.729	250	2.34133	1.21912	0.790603	0.864944	0.988259	0.174846	0.0110062	-0.323568	0.276786	0.293589
Mina0038_Purr_1_0802,wav	Mina	female	17	5.184	560	1.11475	1.9963	0.822162	0.905768	1.10397	0.557839	0.427195	-0.280833	-0.056226	0.377134
Mina0038_Purr_2_0802,wav	Mina	female	17	10.88	240	1.43149	1.54509	1.12432	0.989046	1.17986	0.361878	0.0973271	-0.206334	0.311908	0.265153
Mina0038_Purr_3_0802,wav	Mina	female	17	2.15	290	0.932075	1.6772	1.02969	0.900184	0.978364	0.372648	0.339768	-0.00779789	0.328378	0.31182
Mina0038_Purr_4_0802,wav	Mina	female	17	2.035	130	2.89581	1.79445	1.00505	0.809632	1.58316	0.613865	0.326952	-0.062967	0.498619	0.715607
Mina0038_PurrLeise_2_0802,wav	Mina	female	17	6.688	250	2.56115	1.19812	0.832047	0.906764	1.05301	0.472497	0.179024	-0.174747	0.43059	0.273735
Mina0039_Purr_3_0802,wav	Mina	female	17	8.512	210	2.50083	1.31727	1.04218	0.902704	1.12188	0.430015	0.230477	-0.128441	0.370044	0.379707
Mina0039_Purr_4_0802,wav	Mina	female	17	3.596	350	2.30175	1.01068	0.690599	0.424198	0.735503	0.12499	0.208436	-0.10941	0.218983	0.187908
Mina0039_PurrLeise_1_0802,wav	Mina	female	17	7.628	370	2.34273	0.932669	0.814548	0.517745	0.844621	0.0221746	-0.164166	-0.33072	0.13725	0.281829
Mina0039_PurrLeise_2_0802,wav	Mina	female	17	30.259	170	3.07756	1.821	0.983713	0.994097	1.16714	0.513334	0.363105	-0.0143915	0.470039	0.45604
Mina0039_PurrLeise_5_0802,wav	Mina	female	17	7.82	130	2.98959	1.97511	1.03079	0.779834	1.2325	0.671532	0.502643	0.125395	0.5004	0.489198
Mina0039_PurrLeise_6_0802,wav	Mina	female	17	4.499	250	2.74255	1.23958	0.641934	0.468054	0.815318	0.308884	0.306715	-0.142466	0.280757	0.293428
Mina0039_PurrLeise_7_0802,wav	Mina	female	17	18.79	200	2.22202	1.3325	0.951447	0.904367	1.08146	0.485678	0.406164	-0.0621308	0.446675	0.397176
Mina0040_Purr_1_0802,wav	Mina	female	17	4.185	180	1.84103	1.72227	0.780272	0.862464	1.32379	0.720298	0.692011	0.0497697	0.411634	0.403959
Mina0040_Purr_2_0802,wav	Mina	female	17	13.043	170	2.21225	1.44295	0.99366	0.942525	1.34195	0.744887	0.572806	0.0322401	0.37599	0.384494
Mina0040_PurrLeise_3_0802,wav	Mina	female	17	6.662	220	1.7057	0.488798	0.48922	0.654307	1.22745	0.67459	0.747891	0.123831	0.482271	0.497655
Mina0040_PurrLeise_4_0802,wav	Mina	female	17	3.801	160	2.58134	1.01323	0.793591	0.878043	1.2888	0.735776	0.589244	0.139813	0.530885	0.464794
Mina0040_PurrLeise_5_0802,wav	Mina	female	17	1.868	240	1.99036	0.891725	0.640116	0.554029	1.17047	0.565585	0.310371	-0.168986	0.317547	0.299075
Mina0090_Purr_1_2802,wav	Mina	female	17	6.361	220	1.8764	1.2759	1.46195	1.02557	1.3464	0.992144	0.581565	0.0178334	0.372931	0.326831
Mina0090_PurrLeise_1_2802,wav	Mina	female	17	8.096	160	2.08959	1.51796	1.16865	0.810838	1.20506	0.529872	0.593285	0.196646	0.485967	0.402862
Mina0090_PurrLeise_2_2802,wav	Mina	female	17	4.352	180	1.83533	1.59428	1.1143	0.963717	1.30791	0.689346	0.44507	-0.141627	0.210475	0.296156
Mina0090_PurrLeise_3_2802,wav	Mina	female	17	4.889	150	0.878904	1.82176	1.23093	1.01743	0.960329	0.647542	0.525371	-0.156535	0.110035	0.262648
Mina0090_PurrSniff_1_2802,wav	Mina	female	17	11.635	160	2.51678	1.96068	1.4923	1.29295	1.65951	0.766575	0.630758	0.00514913	0.22059	0.508744
Mina0091_Purr_1_2802,wav	Mina	female	17	3.251	180	2.33012	1.33276	1.50734	0.893847	1.46591	0.810428	0.71937	0.00922971	0.375043	0.52738
Mina0091_Purr_2_2802,wav	Mina	female	17	2.79	140	2.78838	2.04452	1.01046	1.22856	1.72199	0.698166	0.451317	-0.208341	0.325093	0.431764
Mina0091_PurrChew_1_2802,wav	Mina	female	17	3.526	160	1.69754	1.28112	0.990763	0.921348	1.6884	0.978714	0.699778	0.0279806	0.233833	0.417824
Mina0091_PurrLaut_1_2802,wav	Mina	female	17	5.76	160	1.93342	2.73433	1.60302	0.87894	1.62072	1.06696	0.671408	0.0874102	0.369198	0.316813
Mina0091_PurrLeise_1_2802,wav	Mina	female	17	7.462	150	2.02445	1.13465	1.184	0.921292	1.30612	0.868127	0.909778	0.278252	0.471879	0.499041
Mina0091_PurrLeise_2_2802,wav	Mina	female	17	9.491	160	2.19938	1.5955	0.949471	0.928957	1.22489	0.773731	0.601321	-0.00759512	0.381501	0.405361
Paul_0049_Purr_3_kurz _2805,wav	Paul	male	18	3.558	480	3.1462	1.65102	1.20865	0.188587	0.117659	-0.237622	-0.348258	-0.408667	0.210973	-0.0733092
Paul_0049_Purr_4_kurz _2805,wav	Paul	male	18	4.051	460	3.40902	1.36069	1.0287	0.028258	0.518113	-0.10186	0.156651	-0.2524	0.231669	0.0608645
Paul_0049_Purr_5_kurz _2805,wav	Paul	male	18	4.518	440	3.24084	1.6263	1.53594	0.209091	0.295548	-0.182838	0.270743	-0.202622	0.0154962	0.317768
Paul_0049_Purr_7_2805,wav	Paul	male	18	10.873	350	2.76424	2.01438	0.876721	0.0928408	0.217594	-0.0829409	-0.0567306	-0.226017	0.216245	-0.0104105
Paul_0050_Purr_2_kurz_2805,wav	Paul	male	18	5.766	300	5.069	1.75352	0.75361	-0.0677462	0.35781	0.249564	0.340056	-0.251036	0.279147	0.16638
Paul_0050_Purr_4_kurz_2805,wav	Paul	male	18	3.36	400	4.3371	1.12494	1.08748	-0.266573	0.415108	0.303366	0.176636	-0.271124	0.0994085	-0.0613482
Paul_0050_Purr_5_kurz_2805,wav	Paul	male	18	2.649	600	3.0448	1.0873	1.00351	0.0813452	0.412772	0.168021	0.286332	-0.255371	0.0508458	-0.174187
Wookie0066_Purr_2_1602,wav	Wookie	male	19	11.167	130	3.1481	2.25	1.31198	1.18845	1.08859	0.978305	0.892179	0.605058	0.462638	0.0197732
Wookie0066_Purr_3_1602,wav	Wookie	male	19	3.712	140	2.18166	2.67981	1.62251	1.3045	1.60468	1.25495	0.618061	0.231458	0.288915	0.015636
Wookie0066_PurrLaut_1_1602,wav	Wookie	male	19	4.844	120	3.91583	2.74547	1.79464	0.836234	0.99613	1.13015	0.805017	0.642484	0.535164	-0.13936
Wookie0067_PurrLaut_1_1602,wav	Wookie	male	19	2.649	100	4.15067	2.84026	1.8885	1.20137	1.54174	0.998108	0.0245921	0.126159	0.31867	0.110501
Wookie0067_PurrLeise_1_1602,wav	Wookie	male	19	7.782	110	3.07945	2.58109	1.37143	1.13738	1.11647	0.706865	0.6499	0.40457	0.528321	0.116829
Wookie0067_PurrLeise_2_1602,wav	Wookie	male	19	2.79	130	3.11911	2.59904	1.49228	1.40898	1.48571	0.606952	0.347521	0.0885181	0.277859	-0.127079
Wookie0068_Purr_1_1602,wav	Wookie	male	19	3.884	170	2.83878	2.20187	1.96146	1.40357	1.23402	0.72172	0.318897	0.219854	0.0918033	-0.278788
Wookie0068_Purr_2_1602,wav	Wookie	male	19	4.051	140	3.54324	2.38901	1.5952	1.65913	1.83626	0.947719	0.0816481	-0.160378	0.110566	0.0092838
Wookie0069_Purr_1_1602,wav	Wookie	male	19	3.481	140	2.99763	2.51579	1.49646	1.25968	1.53871	0.817255	0.360205	0.0757275	0.166347	-0.117307
Wookie0069_Purr_2_1602,wav	Wookie	male	19	4.992	250	2.94018	2.04031	0.866055	0.630323	0.838687	0.446714	0.312085	-0.087194	0.102515	-0.207298
Wookie0069_Purr_3_1602,wav	Wookie	male	19	5.932	150	3.48028	2.3456	1.11188	0.992045	1.08216	0.574032	0.456342	0.191476	0.262728	-0.0808033
Wookie0069_Purr_4_1602,wav	Wookie	male	19	7.02	100	3.43628	2.67862	1.66681	1.15506	1.21394	0.671583	0.0972701	0.0730186	0.183475	-0.0866531
Wookie0069_Purr_5_1602,wav	Wookie	male	19	18.361	120	2.964	2.71231	1.58782	1.23566	1.2629	0.570616	0.312598	0.00785966	0.0750059	-0.204673
Wookie0069_PurrLaut_1_1602,wav	Wookie	male	19	10.873	90	4.13214	2.84385	1.77662	1.38122	1.57218	0.834336	0.163809	0.120424	0.280988	0.0123932
Wookie0069_PurrLeise_1_1602,wav	Wookie	male	19	14.611	170	2.59262	2.18353	1.08273	0.953125	0.922124	0.451351	0.336566	-0.0506273	0.168731	-0.138925
Wookie0069_PurrLeise_2_1602,wav	Wookie	male	19	23.359	180	3.07117	2.25135	1.05323	0.874325	0.823476	0.396803	0.300161	-0.0363993	0.200328	-0.0900462
Wookie0069_PurrLeise_3_1602,wav	Wookie	male	19	4.134	110	2.93681	2.5425	1.41483	1.295	1.13438	0.423027	0.332819	0.0237259	0.232401	-0.0742181
Wookie0069_PurrLeise_4_1602,wav	Wookie	male	19	6.15	120	3.50696	2.60502	1.38273	1.18891	1.34395	0.871147	0.506178	0.213943	0.332866	-0.0490422
Wookie0070_Purr_1_1602,wav	Wookie	male	19	13.619	70	2.2448	3.21435	2.11114	1.24007	1.39954	1.0407	0.677051	0.241706	0.465109	-0.169481
Yoda_0008_Purr_1_2309,wav	Yoda	male	20	5.696	440	2.60383	0.37927	1.05725	0.582049	1.15494	0.229005	0.155127	-0.0858894	0.181289	-0.0745938
Yoda_0009_Purr_1_2309,wav	Yoda	male	20	6.124	1100	1.44572	0.758133	1.23663	0.449249	1.41324	0.186428	0.30934	-0.731011	0.0762563	-0.343176
Yoda_0083_Purr_1_1806,wav	Yoda	male	20	8.921	430	4.39453	0.679444	0.78537	0.546899	0.529513	0.404157	0.496815	-0.179352	0.116618	-0.261122
Yoda_0083_Purr_2_1806,wav	Yoda	male	20	3.097	330	3.06909	2.44953	1.11151	0.166305	1.89275	0.454811	0.439729	-0.452892	0.121546	-0.448128
Yoda_0083_Purr_3_1806,wav	Yoda	male	20	4.755	510	2.4038	1.80464	1.35918	1.04626	1.49647	0.946145	1.04853	-0.0979909	0.0251639	-0.440081
Yoda_0083_Purr_4_1806,wav	Yoda	male	20	10.624	480	2.32047	1.124	1.99204	0.82641	0.351554	-0.0130337	0.948574	0.228885	-0.103887	-0.341752
Yoda_0083_Purr_5_kurz_1806,wav	Yoda	male	20	2.336	340	3.42566	2.38075	1.47636	0.288974	0.968739	0.623451	0.68551	-0.46851	-0.0483919	-0.73034
Yoda_0083_Purr_6_kurzmitatmen_1806,wav	Yoda	male	20	1.58	1550	1.44956	2.30172	0.465249	-0.0219689	1.20263	0.434577	0.827154	0.123495	-0.462297	-0.774755
Yoda_0083_Purr_7_kurz_1806,wav	Yoda	male	20	1.92	530	1.60861	2.73343	2.0877	1.13789	2.10071	0.8692	0.875561	-0.513643	-0.30857	-0.634402
Yoda_0083_PurrSniff_1_1806,wav	Yoda	male	20	2.668	610	1.91389	2.53481	0.619791	0.739891	1.2166	0.629648	0.816161	-0.462417	0.138125	-0.587222
Yoda_0084_Purr_2_1806,wav	Yoda	male	20	2.515	220	3.59819	2.2075	0.872659	0.159892	1.28721	0.864819	0.607565	-0.201948	0.281857	-0.533126
Yoda_0084_Purr_5_1806,wav	Yoda	male	20	1.145	1110	2.9724	-0.739529	-0.38067	-0.171816	1.42573	0.0957678	-0.187053	-0.660184	-0.114518	0.0559671
Yoda_0084_Purr_6_kurz_1806,wav	Yoda	male	20	1.28	970	3.392	-0.422006	0.0489442	-0.192298	0.830125	-0.359318	0.495398	-0.390184	0.364859	0.0472356
Yoda_0084_PurrSniff_1_1806,wav	Yoda	male	20	1.132	780	4.14395	0.594255	-0.143851	0.19572	1.04743	0.243698	0.374269	-0.716271	0.306332	-0.376295
Yoda_0085_Purr_2_kurz_1906,wav	Yoda	male	20	1.44	290	3.2154	2.62863	1.0871	0.724098	1.4081	0.681883	0.286002	-0.23702	0.441898	-0.573918
Yoda_0085_Purr_3_kurz_1906,wav	Yoda	male	20	3.091	1000	2.74947	1.98958	0.811722	0.26664	0.96414	0.328341	0.579763	-0.41897	0.0563349	-0.762086
Yoda_0085_Purr_4_kurz_1906,wav	Yoda	male	20	4.019	340	4.44597	1.32334	0.476791	0.528215	0.660597	0.0951475	0.13149	-0.508143	0.244366	-0.415288
Yoda_0085_Purr_5_Tiktak_1906,wav	Yoda	male	20	5.107	330	3.82358	1.46659	0.291519	0.606965	0.429409	0.465617	0.452801	-0.410314	0.0986076	-0.373863
Yoda_0085_Purr_6_kurz_1906,wav	Yoda	male	20	2.483	420	3.17687	1.43885	1.26819	0.487468	1.38666	0.427007	0.456154	0.229881	-0.0154738	-0.464508
Yoda_0085_Purr_8_kurz_1906,wav	Yoda	male	20	2.054	460	3.27305	1.6842	1.06587	0.809932	1.00654	0.143495	0.452849	-0.00481095	-0.141546	-0.630951
Yoda_0085_PurrSniff_2_1906,wav	Yoda	male	20	1.523	1230	1.83233	3.08355	-0.0551499	0.583942	1.25964	0.589894	0.242891	-0.0376683	0.431758	-0.788486
Yoda_0086_Purr_1_kurz_1906,wav	Yoda	male	20	1.536	680	2.08372	1.52	1.02619	0.812038	0.975725	-0.357739	0.661652	-0.473177	-0.161714	-0.6753
Yoda_0086_Purr_3_kurz_1906,wav	Yoda	male	20	1.76	610	3.82242	0.42493	1.87039	0.907425	0.704081	0.0977503	-0.166824	-0.994933	-0.257252	-0.341006
Zeus_0003_Purr_1_Geklapper_1905,wav	Zeus	male	21	8.608	250	2.91913	1.70901	0.977121	0.549529	0.998421	0.556328	0.705985	0.0778463	0.350296	0.245774
Zeus_0003_Purr_2_1905,wav	Zeus	male	21	17.504	230	3.42579	1.88197	1.21766	0.761613	1.17275	0.59501	0.57528	-0.031907	0.184402	0.146597
Zeus_0003_Purr_3_1905,wav	Zeus	male	21	4.409	130	3.63407	2.4046	1.42104	0.762711	1.45287	0.645224	0.481666	-0.147096	0.377615	0.409576
Zeus_0003_Purr_4_kurz_1905,wav	Zeus	male	21	1.26	270	2.81104	1.80263	1.25859	1.15692	1.32797	0.457042	0.524123	-0.0207833	0.259723	0.326379
Zeus_0003_Purr_5_kurz_1905,wav	Zeus	male	21	1.324	240	3.11077	2.34727	0.797005	0.481382	1.03801	0.385365	0.170092	-0.304464	0.299808	0.383975
Zeus_0003_Purr_6_kurz_1905,wav	Zeus	male	21	2.854	140	3.71036	1.82861	1.54983	1.11216	1.15588	0.449054	0.382185	-0.238782	-0.0193755	0.171992
Zeus_0003_Purr_8_kurz_1905,wav	Zeus	male	21	1.926	250	4.42171	1.68727	0.710231	0.929104	1.24336	0.529137	0.307587	-0.465927	-0.137753	0.181099
Zeus_0003_Purr_9_kurz_1905,wav	Zeus	male	21	1.446	220	1.94458	2.16061	1.42865	1.00235	1.33993	0.608261	0.422958	-0.409015	-0.0375461	0.0771685
Zeus_0017_Purr_1_2005,wav	Zeus	male	21	1.715	120	4.131	2.36704	1.38385	1.00701	1.31852	0.919726	0.352595	-0.0135892	0.2091	0.444764
Zeus_0017_Purr_3_2005,wav	Zeus	male	21	10.579	80	3.42049	2.38471	1.38748	1.17913	1.38244	0.799245	0.554067	0.0897353	0.417063	0.338594
Zeus_0017_Purr_4_kurz_2005,wav	Zeus	male	21	1.158	150	2.0176	2.11628	1.40141	1.50088	1.63062	1.35557	1.11913	-0.224563	-0.0443095	0.266896
Zeus_0017_Purr_5_kurz_2005,wav	Zeus	male	21	1.593	140	2.47985	2.02343	1.41214	1.10229	1.39188	0.939522	0.993252	-0.256583	0.185801	0.153924
Zeus_0017_Purr_6_leise_2005,wav	Zeus	male	21	6.732	90	2.59208	2.39527	1.66629	1.49511	1.50485	0.960729	0.838602	0.187072	0.389561	0.286937
Zeus_0017_Purr_7_leise_2005,wav	Zeus	male	21	5.587	110	2.64083	2.06616	1.41202	1.31171	1.59111	1.08375	0.848923	0.214611	0.465009	0.341199
Zeus_0017_Purr_9_2005,wav	Zeus	male	21	4.595	130	4.30428	2.11268	1.50386	0.959762	0.83087	0.537965	0.480712	-0.0306678	0.200127	0.240603
Zeus_0024_Purr_2_2205,wav	Zeus	male	21	1.619	170	4.47964	2.06286	0.895631	0.970629	1.30199	0.723791	0.532838	-0.223733	0.375606	0.198688
Zeus_0024_Purr_4_kurz_2205,wav	Zeus	male	21	1.408	270	4.11478	1.61982	0.61171	0.985057	1.27577	0.457351	0.65939	-0.173053	0.272242	0.0593987
Zeus_0024_Purr_6_2205,wav	Zeus	male	21	4.729	170	2.23062	1.94026	0.924863	0.930999	1.30088	0.654997	0.702522	0.145452	0.262136	0.119863
Zeus_0024_Purr_7_Geklapper_2205,wav	Zeus	male	21	3.219	100	2.10114	1.67334	0.923934	1.1786	1.30282	0.90766	0.663054	0.0724237	0.245074	0.241899

## Sheet: Data S3_meows other cat species
species name	cat sex	# individual	duration [s]	centroid (mean) [Hz]	MEAN_MFCC _01	MEAN_MFCC _02	MEAN_MFCC _03	MEAN_MFCC _04	MEAN_MFCC _05	MEAN_MFCC _06	MEAN_MFCC _07	MEAN_MFCC _08	MEAN_MFCC _09	MEAN_MFCC _10
Acinonyx jubatus	male	5	0.521	1130	10.2854	-0.538715	-0.808439	-0.222005	-0.411724	1.53894	0.0526738	-0.0088339	1.19489	0.326937
Acinonyx jubatus	male	5	0.592	1530	9.85155	-1.39299	-1.43649	0.0727624	0.584618	2.07727	0.00784816	-0.0722379	1.32165	0.483413
Acinonyx jubatus	male	5	0.672	1390	9.62022	-0.848298	-1.08676	0.399382	0.479594	1.23608	-0.468892	-0.152642	1.13505	0.428493
Acinonyx jubatus	male	5	0.686	1330	7.8931	-0.500619	-1.22287	-0.845465	-0.139604	1.9706	0.889764	1.04249	1.5708	0.0859846
Acinonyx jubatus	male	5	0.592	1220	8.99097	-0.504839	-0.557046	-0.129989	0.114479	2.13668	0.641589	0.498272	1.22161	-0.0492193
Acinonyx jubatus	male	5	0.57	1220	8.78368	-0.344825	-0.673031	-0.168105	0.147551	2.10247	0.702873	0.510101	1.20204	-0.0171659
Acinonyx jubatus	male	5	0.725	1380	8.45203	-0.292591	-0.738274	-0.795763	-0.240686	2.25417	1.00897	0.745557	1.3466	-0.141061
Acinonyx jubatus	male	5	0.466	960	8.42598	0.309239	-1.00481	-0.254142	0.266951	1.50006	0.342163	0.65596	1.72941	0.960794
Acinonyx jubatus	male	5	0.304	1240	8.05422	0.370043	-1.519	-0.706989	0.0818447	1.2083	0.159228	0.452695	1.58858	1.12309
Acinonyx jubatus	male	5	0.512	1320	10.0696	-0.20768	-2.17901	0.324355	0.233675	0.624735	0.346491	-0.0464537	0.654152	0.894691
Acinonyx jubatus	male	5	0.67	1470	9.47921	-0.604658	-2.3825	0.532919	0.830353	0.972373	0.309821	-0.176498	0.639655	1.23937
Acinonyx jubatus	male	5	0.664	1480	10.0447	-0.860486	-2.42448	0.672008	0.701614	0.984525	0.380506	-0.253305	0.637311	1.27786
Acinonyx jubatus	male	5	0.66	1390	9.86251	-1.20966	-1.38589	0.141056	0.55121	2.02304	-0.0214342	-0.0918024	1.30544	0.452777
Acinonyx jubatus	male	5	0.672	1390	9.53439	-1.08896	-1.36419	0.11458	0.598821	1.96402	-0.013871	-0.0674037	1.26845	0.496168
Acinonyx jubatus	male	5	0.69	1460	9.57422	-0.58497	-2.34541	0.53843	0.802641	0.974457	0.308851	-0.199804	0.636497	1.23732
Acinonyx jubatus	male	6	0.4	1740	9.33043	-2.913	-1.20631	0.160969	-0.867277	0.826424	-0.220131	-0.390699	0.612911	-0.0655913
Acinonyx jubatus	male	6	0.325	2090	8.0832	-4.02926	-2.54444	0.55958	-0.361688	0.213481	-0.485406	-0.0860202	0.771099	0.0828642
Acinonyx jubatus	male	6	0.474	1840	9.54838	-3.17612	-1.73624	0.745813	-0.20187	0.791322	-0.600901	-0.97781	0.0129709	-0.241692
Acinonyx jubatus	male	6	0.666	1790	9.17036	-3.76629	-1.81828	0.672748	-1.10644	0.130555	-0.209159	-0.0653785	0.480663	-0.256476
Acinonyx jubatus	male	6	0.646	1560	8.47656	-2.70301	-2.67752	-0.648723	-0.997524	-0.0252855	-0.803917	-0.601967	0.193055	-0.0907791
Acinonyx jubatus	male	6	0.309	1410	9.77909	-2.32189	-0.665328	1.21507	-0.0984673	0.534781	-1.11875	-0.906099	0.409809	-0.216621
Acinonyx jubatus	male	7	0.372	2010	7.56905	-4.91443	-0.632854	0.611522	-2.30713	0.244952	-1.07091	-1.28083	0.159555	-0.977183
Felis chaus	male	8	1.461	1240	9.72399	0.574811	-0.75602	-2.85928	-0.626485	0.313522	-0.53416	0.794526	0.156168	0.599986
Felis chaus	male	8	1.465	670	9.30322	2.75816	1.93444	-1.57728	-0.628848	-0.438181	-1.46128	-0.0678474	-0.685351	0.223723
Felis chaus	male	8	1.109	1080	9.7598	0.983916	-1.09291	-2.19415	-0.813027	-0.430443	-1.3498	-0.23968	-0.179083	0.386969
Felis chaus	male	8	1.609	1060	8.55411	1.34523	0.118318	-2.25638	-0.674036	-0.0416254	-0.985606	0.409904	0.0517946	0.869856
Felis chaus	male	8	1.037	1050	9.84967	1.25208	-1.03342	-2.44724	-0.894522	-0.432166	-1.51696	-0.3598	-0.0398109	0.886098
Felis chaus	male	8	0.926	980	10.0116	1.5643	-1.01789	-1.95311	-0.554106	-0.422151	-1.59058	-0.576728	-0.239854	0.597603
Felis chaus	male	8	1.12	840	8.70642	2.61864	0.0358964	-1.74691	-0.942319	-0.500644	-1.36284	-0.483051	-0.388047	0.431003
Felis chaus	male	8	0.52	1170	9.86905	0.491097	-1.05118	-1.83477	-0.43757	-0.707423	-1.90079	-0.555005	-0.40497	0.751912
Felis chaus	?	9	0.429	1070	8.75772	1.67617	-0.736589	-2.49722	-0.801124	0.555551	0.290729	1.31477	0.786451	0.66568
Felis chaus	male	10	0.945	1130	8.62865	0.614155	-2.26639	-2.8007	-1.4192	-0.702253	-1.22698	-0.336848	0.0778321	1.00338
Felis chaus	male	10	0.433	1290	8.62789	-0.476499	-2.41411	-2.52759	-1.0224	-0.865579	-1.62572	-0.0546967	0.668187	1.48209
Felis chaus	male	10	0.478	1160	8.57841	0.432028	-2.35138	-2.51149	-1.31305	-1.06571	-1.80267	-0.563321	0.450608	1.55387
Felis chaus	male	10	0.574	1150	10.8743	1.30747	-3.53828	-1.45214	-0.522702	-1.16981	-1.58651	-0.542233	0.32374	0.754833
Felis chaus	male	10	0.497	1300	9.62979	-0.0355248	-1.99472	-2.08204	-0.621228	-0.784148	-1.93043	-0.775968	-0.334577	0.813132
Felis chaus	male	10	0.594	640	9.77475	2.94918	-0.711093	0.382775	-0.00902504	-0.925515	-1.13088	-0.640581	-0.744699	-0.52043
Felis chaus	male	10	0.337	1210	8.34673	0.509403	-1.13949	-2.97602	-1.15097	0.0211213	-0.627323	0.159149	-0.399571	0.796986
Felis chaus	male	10	0.55	1100	9.01056	0.801009	-1.73946	-2.47378	-1.08484	-0.63532	-1.49155	-0.844665	-0.555052	0.742163
Felis chaus	male	10	0.474	1140	9.21752	0.864299	-1.46228	-2.33172	-1.12307	-0.638446	-1.33762	-0.733308	-0.92485	0.158078
Felis chaus	male	10	0.529	940	9.59225	1.12249	-0.515297	-1.88686	-0.989315	-0.788026	-1.52765	-0.647854	-1.03087	0.199768
Felis chaus	male	10	0.516	1120	8.91554	0.550044	-1.20938	-2.64311	-1.09225	-0.361306	-1.19666	-0.182943	-0.0761404	1.26221
Felis chaus	male	10	0.57	810	11.7107	2.29406	-2.18652	0.037159	-0.0120163	-1.06248	-0.992041	-0.122237	-0.353077	-0.277074
Felis chaus	male	10	0.788	1030	10.5886	2.14511	-2.20352	-1.05677	-0.941046	-1.22012	-0.559045	0.772243	0.908443	0.765207
Felis chaus	male	10	0.381	1120	9.88302	1.34791	-2.26287	-0.453227	-0.339878	-0.676592	0.187888	1.3817	0.84846	0.335188
Felis chaus	male	10	0.546	1160	10.1938	1.05235	-2.75643	-0.773126	-0.52602	-0.960114	-0.170292	1.21631	0.919899	0.382685
Felis chaus	male	10	0.51	820	10.598	2.25568	-1.55004	0.31126	-0.196722	-1.23975	-0.617362	0.729675	0.462048	0.295505
Felis chaus	male	10	0.548	1080	10.8814	1.47193	-2.72979	-0.630498	-0.549243	-1.25214	-0.503953	1.01887	0.845014	0.43787
Felis chaus	male	10	0.394	830	9.96862	2.86267	-1.36784	-0.740093	-0.669974	-0.624801	0.0163132	0.968353	0.830784	0.752698
Felis chaus	male	10	0.45	910	10.4515	2.44421	-1.58659	-0.478082	-0.372735	-0.776888	-0.313019	0.830502	0.85026	0.700635
Felis chaus	male	10	0.404	920	9.93236	2.3831	-1.27327	-0.220753	-0.609693	-1.32037	-0.613672	0.893148	0.89664	0.53046
Felis chaus	male	10	0.702	1490	9.88999	-1.50251	-0.700347	0.406406	-2.22709	-0.069328	0.933899	-0.292968	0.690295	1.08112
Felis chaus	male	10	0.548	1060	10.1453	1.33833	-2.06877	-0.126954	-0.242572	-1.126	-0.546831	0.825027	0.576842	0.101337
Felis chaus	male	10	0.492	1150	11.3333	0.813951	-3.17346	-0.575609	-0.445927	-1.22963	-0.567443	0.601666	0.280629	0.251576
Felis chaus	male	10	0.516	1070	10.6567	1.17227	-2.48082	-0.242168	-0.48536	-1.32232	-0.508147	0.591843	-0.0131412	-0.115914
Felis chaus	male	10	0.405	880	10.2929	1.79656	-1.46595	0.525032	-0.433102	-1.75851	-0.829398	0.645315	-0.00244125	-0.47164
Felis chaus	male	10	0.448	890	10.492	1.9573	-1.59606	0.0642868	-0.420859	-1.38985	-0.849287	0.279616	0.0348194	0.00439995
Felis chaus	male	10	0.558	700	9.76783	2.01603	-0.383395	1.49974	0.253231	-1.32057	-0.698858	0.448384	-0.253195	-0.564325
Felis chaus	male	10	0.442	1100	10.8787	0.78454	-3.18227	-0.633707	-0.721229	-1.54391	-0.597111	0.818496	0.374744	0.169784
Felis chaus	male	10	0.401	1110	12.0109	0.704618	-2.92237	-0.080468	-0.541141	-1.55598	-0.49087	0.686656	-0.180096	-0.269719
Felis chaus	male	10	0.516	1040	10.5292	1.112	-2.07656	0.099896	-0.364748	-1.2121	-0.331989	0.580392	-0.27647	-0.286628
Felis chaus	male	10	0.472	990	11.3721	1.04737	-2.11817	0.590972	-0.125551	-1.45461	-0.603282	0.416072	-0.410516	-0.299401
Felis chaus	male	10	0.464	790	10.6874	1.38993	-0.884087	2.13021	0.41065	-1.67173	-0.622378	0.768927	-0.271388	-0.526742
Felis chaus	male	10	0.48	1270	9.63081	-0.148334	-2.11399	0.245243	-0.898611	-1.36537	-0.0534608	0.522981	0.188263	0.85341
Felis chaus	male	10	0.668	1070	11.2092	0.830718	-1.68887	0.572569	-0.913032	-0.760483	1.07692	0.952788	-0.216459	0.512444
Felis chaus	male	10	0.446	1170	10.0075	0.413577	-2.62286	-0.671264	-1.12195	-1.4152	-0.517801	0.241688	0.299224	0.901699
Felis chaus	male	10	0.469	1050	9.94905	0.913561	-2.56169	-0.985364	-1.62622	-1.40925	-0.192442	0.288954	0.0770349	0.747741
Felis chaus	male	10	0.418	1030	10.734	0.914369	-2.59733	-0.756628	-1.5457	-1.32987	-0.0510917	0.00256737	-0.537691	0.467532
Felis chaus	male	10	0.352	940	10.8687	1.19147	-2.07876	-0.215824	-1.39418	-1.32006	-0.0094487	-0.0986373	-0.769684	0.39396
Felis chaus	male	10	0.401	830	10.4688	2.25426	-1.75718	-0.205251	-0.785288	-1.58795	-0.809938	0.320949	-0.212294	-0.386584
Felis chaus	male	10	0.478	1050	10.5635	1.49011	-2.2024	-0.091795	-0.175223	-1.23694	-0.921161	0.50687	0.701278	0.658511
Felis chaus	male	10	0.417	920	9.29767	2.37262	-1.57185	-0.883332	-0.89968	-1.16945	-0.915961	0.0634877	0.414416	0.72069
Felis chaus	male	10	0.401	750	10.6046	2.91258	-1.12968	-0.0518779	-0.590548	-1.32795	-0.801542	0.291401	0.0795828	0.023465
Felis chaus	male	10	0.398	740	10.305	2.70583	-0.850996	0.295016	-0.628853	-1.67553	-0.981272	0.365461	0.0854058	-0.126206
Felis chaus	male	11	0.238	2130	6.24961	-3.11987	-0.909893	-1.86099	-0.657027	-0.489924	-1.28074	0.832342	0.0488346	0.317254
Felis chaus	male	11	0.257	1770	7.20109	-2.38392	-0.972482	-2.47767	-0.947296	-0.999697	-1.44899	1.11149	0.128611	0.430488
Felis chaus	male	11	0.29	1270	6.48717	-1.12519	0.408101	-2.54988	-0.898625	-1.40101	-2.44332	0.434367	-0.268463	0.672372
Felis chaus	male	11	0.268	980	6.86781	-0.46672	1.54841	-2.36786	-0.991384	-1.3358	-2.35816	0.328698	-0.781205	0.484954
Felis chaus	?	12	0.482	2580	9.33827	-5.05653	-2.43676	2.22778	-0.730998	-0.0179631	0.951437	-0.535337	-0.161706	0.724355
Felis chaus	?	12	0.576	2200	11.3633	-3.93944	-3.8957	1.84009	-0.0857665	-1.12495	1.08671	1.07737	-0.604462	0.0846484
Felis chaus	?	12	0.7	2520	10.4685	-3.77218	-3.40908	2.75402	0.849254	-1.15692	0.185111	0.545225	-0.440925	0.242326
Felis chaus	?	12	0.668	2610	10.432	-5.34519	-2.56982	2.20091	-0.965116	-0.352144	0.806649	-0.362518	0.214467	0.869702
Felis chaus	?	12	0.669	2830	10.1481	-5.88604	-2.39373	2.40496	-1.02086	-0.201677	1.08377	-0.332557	0.123438	0.702533
Felis chaus	?	12	0.554	2940	9.9355	-6.33305	-2.48542	2.42553	-1.09831	-0.394757	0.900056	-0.436502	0.164032	0.762075
Felis chaus	?	12	0.797	2470	10.1844	-5.09303	-2.66008	2.05719	-0.782296	-0.12736	0.856708	-0.30422	0.238572	0.72181
Felis chaus	?	12	0.74	2270	10.7012	-4.98158	-2.75545	1.61371	-1.10671	0.00306897	1.01582	-0.382372	0.249582	0.874807
Felis chaus	?	12	0.641	2960	9.78632	-6.079	-2.43473	2.54454	-0.992701	-0.233614	1.05443	-0.413481	0.228552	1.09453
Felis chaus	?	12	0.676	2660	10.1802	-5.34212	-2.84021	2.03603	-0.687359	-0.279719	0.801952	-0.0391778	0.441105	0.726262
Felis chaus	?	12	0.61	2370	10.7765	-3.75797	-3.31855	2.65593	0.153091	-1.4036	0.775705	0.809478	-0.790989	0.213876
Felis chaus	?	12	0.781	2430	11.2505	-3.78811	-3.4972	2.59381	0.370682	-1.55431	0.140577	0.685897	-0.181784	0.543055
Felis chaus	?	12	0.696	2410	11.2559	-3.58031	-3.35637	2.70922	0.362211	-1.66306	0.0996818	0.72354	-0.242943	0.334388
Felis lybica	female	13	0.938	1430	6.62621	-2.43059	2.02537	0.979692	-2.31116	1.29644	-0.160156	-0.406634	1.24247	-0.205727
Felis lybica	female	14	1.018	1960	8.09908	-3.21776	-0.0520314	0.0153132	-2.5506	1.04479	1.27644	0.532471	0.815072	-0.0583432
Felis lybica	female	14	0.501	2300	8.42593	-3.80008	0.331163	1.36987	-1.4245	0.906997	0.248869	0.129682	0.970785	-0.353603
Felis lybica	female	15	0.626	860	6.80071	1.59748	1.60344	0.291285	-0.220901	1.80483	0.44094	0.266944	1.19624	-0.1022
Felis lybica	female	15	1.117	840	7.75813	0.805333	2.03364	0.659698	-0.577474	1.93986	0.404594	0.27743	1.44776	-0.158552
Felis lybica	female	15	0.902	790	6.88974	1.49313	1.90674	0.526243	-0.341845	1.82997	0.632216	0.412639	1.24574	-0.0413087
Felis silvestris	?	16	0.625	960	7.99763	1.6514	0.331937	-2.05732	-0.155109	1.15162	0.717371	1.56434	0.334677	0.471151
Felis silvestris	?	16	0.88	1050	7.82875	1.4682	0.0808374	-2.2421	-0.0833782	1.43325	1.02116	1.75174	0.414052	0.435515
Felis silvestris	?	16	0.697	1100	7.84732	1.4598	-0.200637	-2.30056	-0.579651	0.927466	0.905552	1.84389	0.833153	0.720372
Felis silvestris	?	16	0.58	1090	7.56536	1.66637	-0.284104	-2.14401	-0.429963	1.19673	1.20685	1.86085	0.744469	0.469057
Felis silvestris	?	16	0.84	980	7.69649	1.68624	0.225215	-2.08044	-0.347598	1.03718	0.804331	1.64371	0.627767	0.885654
Felis silvestris	?	16	0.898	850	8.03136	1.61042	0.800938	-1.93401	0.0107205	1.09561	0.554455	1.63584	0.315701	0.650018
Felis silvestris	?	16	0.672	970	8.53122	1.45398	0.0652969	-2.35852	-0.252663	1.19044	0.736275	1.56138	0.309211	0.557608
Felis silvestris	?	16	0.72	790	7.92343	1.86241	1.0618	-1.95109	-0.259771	0.939847	0.510273	1.6998	0.456438	0.749606
Felis silvestris	?	16	0.597	820	7.66396	2.14294	0.594143	-1.85599	-0.309718	0.751555	0.463006	1.44831	0.370614	0.541464
Felis silvestris	?	16	0.537	820	7.71179	1.86038	0.862274	-2.08822	-0.467662	0.749198	0.432	1.57475	0.450298	0.720086
Felis silvestris	?	16	0.753	930	7.37597	1.41626	0.880829	-2.08583	-0.120904	1.20965	0.664326	1.57534	0.101172	0.435522
Felis silvestris	?	16	0.573	1240	8.34384	0.780472	-0.650687	-2.18533	0.00823772	1.33518	0.835192	1.51205	0.287752	0.307572
Felis silvestris	?	16	0.637	830	7.50207	1.55286	1.04417	-2.01611	-0.0924394	1.14207	0.624882	1.75639	0.396332	0.781738
Felis silvestris	?	16	0.693	1020	7.98518	1.49953	-0.688888	-1.90383	-0.0758784	1.16713	0.65167	1.25	0.712282	0.847169
Felis silvestris	?	16	0.83	1010	7.68524	1.68351	-0.18779	-2.04485	-0.291801	1.21117	0.954172	1.62458	0.662954	0.712293
Felis silvestris	male	17	0.994	2990	5.0902	-5.7611	0.13424	-2.62734	-1.0529	-0.158469	-0.521973	1.5508	-1.63177	-0.625769
Felis silvestris	male	17	0.85	2920	3.84293	-5.78207	-0.152304	-2.88098	-1.06929	0.304217	-0.184754	1.81681	-0.672988	-0.11928
Felis silvestris	male	17	2.048	2640	5.16975	-5.48496	-0.179757	-2.84518	-1.34994	0.353145	0.129264	1.20227	-1.57292	-0.331946
Felis silvestris	male	17	1.222	2750	5.18972	-6.4464	-0.877364	-2.69997	-1.23056	0.164516	0.418138	1.83463	-1.6434	-0.861402
Felis silvestris	male	17	2.181	2660	4.97759	-5.45477	0.0388117	-2.86878	-1.13599	0.479039	0.358164	1.68454	-1.66187	-0.609155
Felis silvestris	male	17	1.72	2740	4.88725	-6.16038	-0.622714	-3.06948	-1.69987	0.382965	0.873924	1.73883	-2.00206	-0.83864
Felis silvestris	male	17	0.646	2360	5.02447	-5.56139	-1.09317	-2.63017	-0.795311	0.082698	0.11912	2.28885	-0.461557	-0.378592
Felis silvestris	male	18	1.261	1420	8.24843	-1.73711	0.00268709	-1.70281	-0.993699	0.511577	0.587488	1.58856	-0.20379	0.112417
Felis silvestris	male	18	0.972	1370	8.66513	-1.62051	0.35269	-1.26362	-0.726503	0.21687	0.320792	1.6039	-0.334631	0.169403
Felis silvestris	male	18	0.918	1230	7.37954	-1.65841	0.892835	-1.18238	-0.0408845	0.35018	-0.225207	1.69158	-0.286203	0.0673902
Felis silvestris	male	18	0.74	1420	8.93963	-1.74777	-0.248636	-1.67248	-0.611616	0.446916	0.378533	1.55604	-0.457164	0.0298175
Felis silvestris	male	18	1.666	1170	8.58666	-0.556667	0.239476	-1.57818	-0.597473	0.430581	0.224058	1.42632	-0.124632	0.301808
Felis silvestris	male	18	0.564	1180	8.29296	-1.01711	0.740272	-1.52101	-0.522385	0.471393	0.0940762	1.52761	-0.31699	0.0387341
Felis silvestris	male	18	1.28	1390	8.90325	-1.74931	-0.239577	-1.59883	-0.512308	0.373955	0.0134057	1.30881	-0.400937	0.0758166
Felis silvestris	male	18	0.912	1840	8.32456	-3.47475	-0.0413019	-1.10126	-0.286275	0.81873	0.355625	1.31408	-0.828452	-0.412653
Felis silvestris	male	18	0.962	1840	8.12092	-3.32292	-0.00921568	-0.993836	-0.270136	0.778082	0.328341	1.24905	-0.81621	-0.408989
Felis silvestris	male	18	0.94	1600	8.77452	-2.44231	-0.58271	-1.48062	-0.311249	0.441409	0.0404011	1.13881	-0.859559	-0.278275
Felis silvestris	male	18	0.865	1290	7.45943	-1.76482	1.654	-0.462554	-0.123838	0.215391	-0.322351	1.2508	-0.759106	-0.0770104
Felis silvestris	male	18	0.596	1450	8.55293	-1.93623	-0.456418	-1.61228	-1.01698	-0.237847	-0.080766	1.32129	-0.395386	-0.0707292
Felis silvestris	male	18	0.892	2100	6.92195	-3.95898	1.05075	-0.501778	-0.340263	0.637062	-0.10874	0.815429	-1.06729	-0.196709
Felis silvestris	male	18	1.245	1880	7.71276	-3.60083	0.731184	-0.803151	-0.758956	0.374779	0.0752228	1.06195	-0.915667	-0.184015
Felis silvestris	male	18	1.26	1280	7.53461	-1.64581	0.967506	-1.09009	-0.249784	0.241874	-0.175746	1.59384	-0.302325	0.198212
Felis silvestris	male	18	0.798	1370	7.96248	-1.92461	0.816316	-1.031	-0.319664	0.327612	0.00472418	1.36282	-0.660829	0.134455
Felis silvestris	male	18	0.902	1500	8.17124	-2.20173	0.491836	-1.28143	-0.771991	0.561998	0.328911	1.41622	-0.254694	0.104518
Felis silvestris	male	18	0.517	1430	8.40493	-2.28963	0.820619	-1.1774	-0.830816	0.386019	0.13794	1.37278	-0.237415	0.338202
Felis silvestris	male	18	0.85	1460	7.90726	-2.39874	1.30431	-1.1313	0.39667	0.60543	-0.379996	1.41144	-0.608991	0.403494
Felis silvestris	male	18	0.29	2020	7.30607	-3.53169	1.30325	-0.456941	-0.698383	0.682907	0.404796	1.19896	-0.999291	-0.39257
Felis silvestris	male	18	0.417	1220	7.47617	-1.45678	1.02518	-1.06387	-0.311938	0.144976	-0.300818	1.39611	-0.44315	0.11053
Felis silvestris	male	18	0.372	1470	6.91825	-2.23057	1.11464	-0.913731	-0.235222	0.587897	0.250281	1.57941	-0.723633	-0.20607
Felis silvestris	male	18	0.497	1750	7.45453	-2.56527	-0.115919	-0.728245	0.084327	0.778986	0.839172	1.60479	-0.405926	-0.0796876
Felis silvestris	male	18	1.566	2040	7.01818	-3.2845	-1.52954	-1.2482	-0.156236	0.302457	0.36956	1.25418	-0.692306	-0.340535
Felis silvestris	male	18	1.349	1890	6.93916	-2.95127	-1.76509	-1.63922	0.0740407	0.587373	0.273722	0.961165	-0.943424	-0.271191
Felis silvestris	male	18	1.337	1780	7.54403	-2.86424	-1.14529	-1.41971	0.359646	0.271991	-0.324933	1.0169	-0.769163	-0.0526934
Felis silvestris	male	18	1.041	1750	7.25776	-2.70536	0.0230522	-1.11108	0.306966	-0.223054	-1.07809	0.760046	-0.977091	0.0291388
Felis silvestris	male	19	1.017	1490	9.70426	-1.90499	-2.14131	-1.44785	-1.76844	-1.07424	0.277167	1.51979	0.119636	-0.215026
Felis silvestris	male	19	0.628	1840	7.63289	-3.20131	-0.678681	-1.71952	-0.0843072	0.226888	0.09236	1.63215	-0.971422	-0.0400901
Felis silvestris	male	19	1.872	1790	8.12614	-3.12192	-2.20333	-1.66566	-0.74207	-0.170657	0.66739	2.00236	-0.112542	-0.190383
Felis silvestris	male	19	1.504	1750	8.60221	-3.24133	-1.5719	-1.39196	-1.20053	-0.306615	0.824688	1.8921	-0.0920591	0.11203
Felis silvestris	male	19	1.058	1950	8.94756	-4.01921	-2.35665	-1.25295	-1.16936	-0.318672	0.814746	1.62838	-0.340555	-0.0872935
Felis silvestris	male	19	0.766	1750	8.87202	-3.02863	-0.177408	-0.761539	-0.0740779	-0.10442	-0.14637	1.16646	-1.1685	-0.260374
Felis silvestris	male	19	0.553	1490	9.58623	-2.39639	-1.80978	-2.29819	-1.78249	-1.12848	0.0548271	2.11102	0.232309	-0.178498
Felis silvestris	male	19	0.622	1430	8.93546	-1.51033	-0.392328	-1.78279	-0.716517	-0.0616233	0.174647	1.47578	-0.625207	-0.0157905
Felis silvestris	male	19	0.981	1600	8.68661	-2.18549	-1.98082	-2.13751	-1.12283	-0.255575	0.31013	1.53997	-0.0365852	0.0323075
Felis silvestris	male	19	0.405	1660	8.8081	-2.32709	-2.03372	-1.36795	-1.20165	-0.606295	0.0130361	1.17327	0.107848	-0.229049
Felis silvestris	male	19	0.492	1490	9.13381	-2.19593	0.227219	-0.990647	-0.822252	-0.148575	-0.162602	0.912132	-0.681259	-0.0781389
Felis silvestris	male	19	1.785	1930	9.21619	-3.49246	-2.21224	-1.0421	-0.755277	-0.600607	0.317063	1.69444	-0.272577	-0.22092
Felis silvestris	male	19	0.541	1200	8.05936	-0.905758	0.917678	-1.46764	-0.641572	-0.561714	-0.61209	1.26629	-0.923042	-0.125534
Felis silvestris	male	19	1.121	1870	8.57065	-3.43175	-1.6536	-1.50305	-0.518137	0.2061	0.888384	2.08649	-0.468695	-0.356438
Felis silvestris	male	20	0.921	4610	4.10569	-8.16625	0.840723	-3.10139	-1.2951	0.16576	-0.19345	1.39737	-1.58526	0.522167
Felis silvestris	male	20	1.008	3680	5.6963	-7.72755	0.46179	-3.27731	-1.37858	-0.36487	-0.464727	1.68754	-1.30503	0.574792
Felis silvestris	male	20	0.46	2900	5.62415	-5.10191	0.0697384	-3.81206	-1.32777	-0.598177	-0.860419	1.98887	-0.575209	0.236117
Felis silvestris	male	20	0.714	3260	5.1934	-4.87157	1.32065	-3.70476	-0.73939	-0.550749	-1.64755	1.76867	-0.591271	0.59276
Felis silvestris	male	20	0.665	2850	4.63897	-6.06992	-0.39495	-3.87133	-1.30256	-0.0139676	-0.377418	2.01708	-0.799266	0.175178
Felis silvestris	male	20	1.013	2840	5.09126	-5.68605	0.572799	-2.95433	-1.00429	-0.518834	-1.24834	1.678	-0.655773	0.220593
Felis silvestris	female	21	0.502	1590	7.95672	-2.38283	0.0584106	-1.33513	-0.67472	-0.299558	-0.610449	1.59141	0.268993	0.26729
Felis silvestris	female	21	0.568	1610	8.00136	-2.37495	-0.69291	-1.52027	-1.12645	-0.730767	-0.570176	1.54832	0.588546	0.468959
Felis silvestris	female	21	0.605	1530	8.09906	-2.51429	-2.36006	-1.87114	-1.24523	-0.922374	-0.602954	1.31686	0.754252	0.557304
Felis silvestris	female	21	0.698	1550	7.25169	-2.11825	-1.92541	-1.97727	-0.97828	-0.565415	-0.176847	1.53329	0.483684	0.40605
Felis silvestris	female	21	0.445	1300	7.59916	-1.25808	-0.870712	-2.22216	-1.67577	-1.06765	-0.764347	1.09536	0.353784	0.839908
Felis silvestris	female	21	0.818	1550	7.96695	-2.43712	-0.601591	-1.27983	-1.0421	-0.995432	-0.864408	1.41004	0.647379	0.846617
Puma concolor	male	22	0.402	1130	9.33823	0.158164	-0.99256	-2.79531	-0.816803	-0.53055	-1.4599	0.338207	-0.292488	0.193738
Puma concolor	female	23	0.57	1540	7.61625	-2.23097	0.73364	-1.1562	0.893502	0.747215	-0.359051	1.35759	-0.766613	0.341492
Puma concolor	female	23	0.713	1820	8.22161	-2.9111	-0.523202	-1.01267	0.409272	0.147379	-0.476722	1.10745	-0.525578	0.253718
Puma concolor	female	23	0.609	1830	7.29001	-3.17456	0.355037	-1.18622	0.914232	0.722852	-0.595655	1.19865	-0.778535	0.269458
Puma concolor	female	23	0.686	2190	8.1319	-3.9365	0.388937	-0.497269	0.62721	0.587882	-0.31819	0.92324	-0.907153	0.317982
Puma concolor	female	23	0.561	1850	8.03764	-2.94877	-0.385442	-1.1768	0.74356	1.16296	0.126021	1.13039	-0.650686	0.287361
Puma concolor	female	23	0.646	2520	6.63463	-4.02432	0.106513	0.999779	0.993493	0.908164	0.120612	0.686574	-0.055983	1.05561
Puma concolor	female	23	0.53	2310	8.25411	-4.60862	-0.304738	-0.618418	0.508543	0.759578	-0.502269	0.554041	-0.348994	0.779487
Puma concolor	female	23	0.689	1700	7.01051	-2.61913	1.13854	-0.267104	0.330935	0.750397	0.101	1.37654	-0.128563	0.837167
Puma concolor	female	24	0.908	1470	9.24662	-1.73124	-0.144949	-0.57186	-0.441002	0.354256	-0.260595	0.684476	0.348513	1.06504
Puma concolor	female	24	0.857	1770	8.9883	-2.81042	-0.463969	-0.653864	-0.393574	0.407701	-0.257602	0.920888	0.577098	0.995151
Puma concolor	female	24	1.073	1660	9.03267	-2.83272	-0.63507	-0.887572	-0.600521	0.207684	-0.58863	0.760074	0.750718	1.04937
Puma concolor	female	24	1.176	1780	8.52834	-2.75327	-1.08866	-1.02275	-0.431908	0.201405	-0.432664	0.912746	0.726926	0.910762
